# Supplementary material for: Distinguishing Sanghuangporus from sanghuang-related fungi: a comparative and phylogenetic analysis based on mitogenomes
Source: Appl Microbiol Biotechnol. 2024 Jul 22;108(1):423. doi: 10.1007/s00253-024-13207-1 (PMC11263249; doi:10.1007/s00253-024-13207-1)
Supplement: Supplementary file 2 — Supplementary file2 (XLSX 304 KB) [file 253_2024_13207_MOESM2_ESM.xlsx]

## Sheet: Title
Article title	Distinguishing Sanghuangporus from Sanghuang-related Fungi: A Comparative and Phylogenetic Analysis based on Mitogenomes
Journal name	Microbiological Research
Author names	Xi-long Feng a, Tian-chen Xie a, Zhen-xin Wang a, Chao Lin a, Zhao-chen Li a, Jinxi Huo b, Yougui Li b, Chengwei Liu c, Jinming Gao a, Jianzhao Qi a, *
Affiliation	a Shaanxi Key Laboratory of Natural Products & Chemical Biology, College of Chemistry & Pharmacy, Northwest A&F University, Yangling, Xianyang 712100, China
	b Sericultural Research Institute, Zhejiang Academy of Agricultural Sciences, Hangzhou 310021, People’s Republic of China
	c Key Laboratory for Enzyme and Enzyme-like Material Engineering of Heilongjiang, College of Life Science, Northeast Forestry University, Harbin 150040, China
E-mail address of the corresponding author	qjz@nwafu.edu.cn

## Sheet: Table S1
Table S1 Characterization of the mitogenome of Inonotus hispidus, Porodaedalea niemelaei, Phellinus ferrugineofuscus, Porodaedalea chrysoloma, Phellinus viticola, Phellinus gilvus
Inonotus hispidus NPCB001				Porodaedalea niemelaei PN71-100-IP13				Phellinus ferrugineofuscus SpK3Phefer14				Porodaedalea chrysoloma FP-135951				Phellinus viticola PhevitSig-Sm15				Phellinus gilvus S12
gene	start	stop	length	gene	start	stop	length	gene	start	stop	length	gene	start	stop	length	gene	start	stop	length	gene	start	stop	length
orf367	11	1114	1104	atp8	82	234	153	rnl	141	3956	3816	dpo	61	1935	1875	cox3	420	1247	828	trnK(ttt)	1063	992	72
orf170	2409	2921	513	orf154	411	875	465	orf694	6913	4829	2085	orf162	2161	2649	489	atp6	1651	2445	795	trnH(gtg)	1322	1394	73
orf113	3525	3866	342	dpo	1077	4088	3012	rns	7256	9592	2337	orf232	3513	2815	699	nad1	3071	4096	1026	trnC(gca)	1533	1607	75
orf142	4014	4442	429	orf162	4315	4803	489	trnV(tac)	10099	10169	71	trnD(gtc)	3797	3869	73	orf352	4740	5798	1059	trnK(ttt)	1710	1782	73
orf121	4462	4827	366	orf232	5667	4969	699	trnL(tag)	10468	10551	84	trnG(tcc)	4154	4225	72	trnT(tgt)	6424	6495	72	trn*(cua)(cta)	4236	4308	73
orf608	7190	5364	1827	trnD(gtc)	5951	6023	73	trnR(tcg)	11095	11166	72	trnR(tct)	4441	4511	71	trnQ(ttg)	6537	6609	73	orf281	5452	4607	846
orf428	9346	8060	1287	trnG(tcc)	6311	6382	72	trnW(cca)	11409	11482	74	trnM(cat)	4641	4712	72	orf141	7363	7788	426	nad4	6801	9391	2591
orf431	10764	9469	1296	trnR(tct)	6645	6715	71	orf397	12036	13229	1194	trnE(ttc)	4728	4798	71	trnA(tgc)	8470	8542	73	exon1	6801	7420	620
dpo	11464	11676	213	trnM(cat)	6849	6920	72	orf751	13238	15493	2256	trnS(gct)	5168	5247	80	trnF(gaa)	8578	8649	72	intron1	7421	8565	1145
orf271	12191	13006	816	trnE(ttc)	6936	7006	71	trnD(gtc)	16511	16583	73	cox1	5356	17443	12088	trnQ(ttg)	8735	8807	73	exon2	8566	9391	826
orf116	13186	13536	351	trnS(gct)	7385	7464	80	trnG(tcc)	16669	16740	72	exon1	5356	5564	209	nad6	9496	10212	717	rns	10576	12464	1889
cox1	15394	38317	22924	cox1	7570	22872	15303	trnR(tct)	16789	16859	71	intron1	5565	5965	401	orf159	10439	10918	480	trnV(tac)	12532	12602	71
exon1	15394	15602	209	exon1	7570	7778	209	orf601	17219	19024	1806	exon2	5966	5993	28	nad2	11071	12939	1869	trnL(tag)	12887	12971	85
intron1	15603	15996	394	intron1	7779	8182	404	dpo	19312	19680	369	orf404	5994	7208	1215	nad3	12943	13305	363	trnR(tcg)	13264	13336	73
exon2	15997	16024	28	exon2	8183	8210	28	trnM(cat)	19899	19970	72	intron2	5994	7914	1921	trnM(cat)	13943	14014	72	trnW(cca)	13420	13493	74
orf374	16025	17149	1125	orf404	8211	9425	1215	trnE(ttc)	20511	20581	71	exon3	7915	7950	36	rnl	14334	17699	3366	orf530	14093	15685	1593
intron2	16025	17890	1866	intron2	8211	10128	1918	trnS(gct)	20989	21068	80	orf342	7951	8979	1029	nad4	18947	20437	1491	trnL(taa)	16287	16369	83
exon3	17891	17926	36	exon3	10129	10164	36	cox1	21200	22786	1587	intron3	7951	9295	1345	trnG(tcc)	20651	20722	72	atp8	16843	16995	153
orf339	17927	18946	1020	orf342	10165	11193	1029	nad4L	23575	23841	267	exon4	9296	9405	110	trnH(gtg)	20926	20997	72	trnA(tgc)	17195	17265	71
intron3	17927	19346	1420	intron3	10165	11509	1345	nad5	23841	25841	2001	intron4	9406	10900	1495	trnC(gca)	21067	21141	75	trnF(gaa)	17516	17587	72
exon4	19347	19442	96	exon4	11510	11619	110	atp9	26117	26338	222	orf430	9407	10699	1293	trnK(ttt)	21403	21475	73	trnT(tgt)	17759	17830	72
intron4	19443	20885	1443	intron4	11620	13114	1495	cox2	27047	27823	777	exon5	10901	11129	229	orf110	22399	22067	333	trnQ(ttg)	17906	17978	73
orf203	20190	20801	612	orf430	11621	12913	1293	trnY(gta)	29178	29261	84	orf373	11130	12251	1122	orf341	22600	23625	1026	nad6	18771	19403	633
exon5	20886	20899	14	exon5	13115	13459	345	trnM(cat)	29615	29688	74	intron5	11130	12446	1317	rns	24348	26113	1766	nad2	19960	21420	1461
intron5	20900	22249	1350	intron5	13460	15050	1591	trnP(tgg)	29835	29909	75	exon6	12447	12698	252	trnV(tac)	26293	26363	71	nad3	22970	23341	372
orf412	20901	22139	1239	orf397	13461	14654	1194	trnN(gtt)	29942	30014	73	orf357	12699	13772	1074	trnL(tag)	26744	26826	83	trnM(cat)	23964	24036	73
exon6	22250	22478	229	exon6	15051	15140	90	trnS(tga)	30305	30392	88	intron6	12699	13850	1152	trnR(tcg)	27116	27188	73	orf444	24940	26274	1335
orf390	22479	23651	1173	intron6	15141	16793	1653	trnI(gat)	30445	30515	71	exon7	13851	13883	33	trnW(cca)	27387	27459	73	orf367	26499	27602	1104
intron6	22479	23899	1421	orf426	15265	16545	1281	cob	32534	33688	1155	orf320	13884	14846	963	trnD(gtc)	27745	27817	73	trnD(gtc)	28457	28529	73
exon7	23900	24001	102	exon7	16794	16839	46	cox3	34826	35647	822	intron7	13884	14998	1115	trnR(tct)	28153	28223	71	trnG(tcc)	28688	28759	72
orf343	24002	25033	1032	orf351	16840	17895	1056	atp6	36152	36928	777	exon8	14999	15205	207	orf120	28640	28278	363	trnR(tct)	28900	28970	71
intron7	24002	26670	2669	intron7	16840	17990	1151	nad1	37948	38994	1047	orf446	15206	16546	1341	orf475	30205	28778	1428	trnM(cat)	29081	29150	70
orf296	25739	26629	891	exon8	17991	18023	33	trnA(tgc)	40542	40612	71	intron8	15206	16960	1755	orf397	30761	31954	1194	trnE(ttc)	29157	29227	71
exon8	26671	26684	14	orf320	18024	18986	963	trnF(gaa)	40856	40927	72	exon9	16961	17443	483	trnL(taa)	32172	32254	83	trnS(gct)	29382	29462	81
intron8	26685	27884	1200	intron8	18024	19134	1111	trnT(tgt)	41375	41446	72	orf284	17271	18125	855	atp8	32587	32739	153	cox1	29647	49250	19604
orf364	26686	27780	1095	exon9	19135	19341	207	trnQ(ttg)	41926	41998	73	nad4L	18446	18712	267	orf109	33648	33977	330	exon1	29647	29855	209
exon9	27885	28020	136	orf446	19342	20682	1341	nad6	43967	44578	612	nad5	18712	22018	3307	orf168	34058	34564	507	intron1	29856	30237	382
orf357	28021	29094	1074	intron9	19342	21097	1756	nad2	45103	46908	1806	exon1	18712	19233	522	orf451	34625	35980	1356	exon2	30238	30265	28
intron9	28021	29172	1152	exon10	21098	21295	198	nad3	46909	47286	378	orf117	19234	19587	354	trnM(cat)	36415	36486	72	orf372	30266	31384	1119
exon10	29173	29205	33	orf330	21296	22288	993	trnM(cat)	49007	49078	72	intron1	19234	20533	1300	trnE(ttc)	36772	36842	71	intron2	30266	31915	1650
orf320	29206	30168	963	intron10	21296	22587	1292	trnH(gtg)	49739	49812	74	exon2	20534	22018	1485	trnS(gct)	36893	36972	80	exon3	31916	32055	140
intron10	29206	30278	1073	exon11	22588	22872	285	trnC(gca)	50116	50190	75	atp9	22493	22714	222	orf389	37048	38217	1170	intron3	32056	34426	2371
exon11	30279	30309	31	orf284	22700	23554	855	trnK(ttt)	50482	50554	73	cox2	24219	25001	783	trnS(gct)	38531	38610	80	orf345	33228	34265	1038
intron11	30310	31783	1474	nad4L	23855	24121	267	orf111	50872	51207	336	orf194	24905	25489	585	cox1	38686	43004	4319	exon4	34427	34661	235
orf271	30312	31127	816	nad5	24121	27427	3307	nad4	51876	53312	1437	trnY(gta)	26332	26415	84	exon1	38686	39402	717	orf363	34662	35753	1092
exon12	31784	31793	10	exon1	24121	24642	522	orf118	53428	53784	357	trnM(cat)	26529	26602	74	intron1	39403	39774	372	intron4	34662	35954	1293
intron12	31794	32965	1172	orf117	24643	24996	354	trnL(taa)	54036	54118	83	trnP(tgg)	26802	26874	73	exon2	39775	39785	11	exon5	35955	36048	94
exon13	32966	32995	30	intron1	24643	25942	1300	atp8	54350	54502	153	trnN(gtt)	26995	27068	74	intron2	39786	41082	1297	intron5	36049	39802	3754
intron13	32996	35267	2272	exon2	25943	27427	1485	dpo	57010	54614	2397	trnS(tga)	27471	27558	88	orf375	39787	40914	1128	orf318	36051	37007	957
orf587	32997	34760	1764	atp9	27901	28122	222	orf863	57205	54614	2592	trnI(gat)	27614	27684	71	exon3	41083	41218	136	orf278	37738	38574	837
exon14	35268	35403	136	cox2	29626	30408	783					cob	28420	30765	2346	intron3	41219	42242	1024	orf166	38652	39152	501
orf235	35404	36111	708	orf103	30312	30623	312					exon1	28420	29239	820	exon4	42243	43004	762	orf108	39398	39724	327
intron14	35404	36526	1123	trnY(gta)	31771	31854	84					intron1	29240	30412	1173	nad4L	43283	43549	267	exon6	39803	39986	184
exon15	36527	36724	198	trnM(cat)	31974	32047	74					exon2	30413	30765	353	nad5	43549	45582	2034	intron6	39987	42335	2349
orf316	36725	37675	951	trnP(tgg)	32247	32319	73					cox3	32327	33154	828	atp9	45688	45909	222	orf173	40283	40804	522
intron15	36725	38032	1308	trnN(gtt)	32440	32513	74					atp6	33890	34666	777	cox2	46475	47242	768	exon7	42336	42372	37
exon16	38033	38317	285	trnS(tga)	32915	33002	88					nad1	35538	36554	1017	trnY(gta)	47609	47692	84	intron7	42373	43773	1401
orf351	38145	39200	1056	trnI(gat)	33060	33130	71					trnA(tgc)	37775	37845	71	trnM(cat)	47887	47960	74	orf184	42647	43201	555
nad4L	39697	39963	267	cob	33826	37513	3688					trnF(gaa)	38336	38407	72	trnP(tgg)	48085	48158	74	exon8	43774	43818	45
nad5	39963	46728	6766	exon1	33826	34218	393					trnT(tgt)	39032	39103	72	trnN(gtt)	48242	48314	73	intron8	43819	45137	1319
exon1	39963	40210	248	orf320	34219	35181	963					trnQ(ttg)	39506	39578	73	trnS(tga)	48377	48465	89	orf266	43844	44644	801
intron1	40211	42389	2179	intron1	34219	35577	1359					nad6	40565	41224	660	trnI(gat)	48667	48737	71	exon9	45138	45273	136
orf530	40212	41804	1593	exon2	35578	36004	427					nad2	41724	43622	1899	cob	49476	52112	2637	intron9	45274	46392	1119
exon2	42390	42465	76	intron2	36005	37160	1156					nad3	43624	43995	372	exon1	49476	49868	393	orf219	45322	45981	660
intron2	42466	43750	1285	exon3	37161	37513	353					trnM(cat)	45012	45084	73	orf146	49869	50309	441	exon10	46393	46547	155
orf329	42736	43725	990	cox3	38928	39755	828					trnH(gtg)	45466	45538	73	intron1	49869	51344	1476	intron10	46548	47646	1099
exon3	43751	43948	198	atp6	40513	41289	777					trnC(gca)	46269	46343	75	exon2	51345	52112	768	orf194	46783	47367	585
intron3	43949	45246	1298	nad1	42173	43189	1017					trnK(ttt)	46615	46687	73	orf318	52774	53730	957	exon11	47647	47689	43
orf250	44457	45209	753	trnA(tgc)	44424	44494	71					orf135	47160	46753	408					intron11	47690	48965	1276
exon4	45247	46728	1482	trnF(gaa)	44983	45054	72					orf281	48751	47906	846					orf298	47744	48640	897
atp9	46942	47163	222	trnT(tgt)	45681	45752	72					orf291	49735	48860	876					exon12	48966	49250	285
cox2	48227	52573	4347	trnQ(ttg)	46141	46213	73					orf127	50388	50005	384					orf322	49108	50076	969
exon1	48227	48487	261	nad6	47189	47848	660					orf141	50663	51088	426					nad4L	50468	50734	267
orf295	48488	49375	888	nad2	48345	50243	1899					orf138	51940	51524	417					nad5	50734	57239	6506
intron1	48488	49622	1135	nad3	50245	50616	372					orf296	52787	51897	891					exon1	50734	50981	248
exon2	49623	49751	129	trnM(cat)	51632	51704	73					orf132	53668	53270	399					intron1	50982	53163	2182
orf276	49752	50582	831	trnH(gtg)	52081	52153	73					orf117	53905	54258	354					orf530	50983	52575	1593
intron2	49752	51140	1389	trnC(gca)	52887	52961	75					orf314	55255	56199	945					exon2	53164	53341	178
exon3	51141	51320	180	trnK(ttt)	53247	53319	73					nad4	56875	59403	2529					orf255	53342	54109	768
intron3	51321	52360	1040	orf148	54265	53819	447					orf116	61341	61691	351					intron2	53342	54525	1184
exon4	52361	52573	213	orf126	54928	55308	381					orf114	63792	64136	345					exon3	54526	54816	291
trnY(gta)	52938	53021	84	orf224	55395	56069	675					orf215	67733	68380	648					intron3	54817	55949	1133
trnM(cat)	53088	53161	74	orf305	56150	57067	918					orf469	70548	71957	1410					orf177	55074	55607	534
trnP(tgg)	53343	53415	73	orf352	58254	57196	1059					orf101	72327	72632	306					exon4	55950	57239	1290
trnN(gtt)	53525	53597	73	orf149	58749	58300	450					orf142	73303	73731	429					atp9	57398	57619	222
trnS(tga)	53878	53965	88	orf124	59009	59383	375					orf292	73962	74840	879					cox2	58041	61924	3884
trnI(gat)	54021	54091	71	orf135	60415	60008	408					rns	75789	77824	2036					exon1	58041	58262	222
cob	54753	64330	9578	orf273	61612	60791	822					trnV(tac)	78079	78149	71					intron1	58263	59400	1138
exon1	54753	54953	201	orf244	62601	61867	735					trnL(tag)	78388	78471	84					exon2	59401	59529	129
intron1	54954	56542	1589	orf127	63249	62866	384					trnR(tcg)	79005	79077	73					intron2	59530	60542	1013
orf260	55651	56433	783	orf125	63486	63863	378					trnW(cca)	79157	79230	74					exon3	60543	60722	180
exon2	56543	56619	77	orf372	65111	63993	1119					orf375	79902	81029	1128					intron3	60723	61711	989
intron2	56620	58351	1732	orf125	65825	66202	378					orf484	82386	83840	1455					orf138	61160	61576	417
orf455	56621	57988	1368	orf102	66992	67300	309					trnL(taa)	84554	84636	83					exon4	61712	61924	213
exon3	58352	58466	115	nad4	67836	70364	2529					atp8	85333	85485	153					trnY(gta)	62488	62571	84
orf321	58467	59432	966	orf146	72305	72745	441					orf298	86854	85958	897					trnM(cat)	62576	62649	74
intron3	58467	59785	1319	orf221	74755	75420	666					orf205	87437	88054	618					trnP(tgg)	62842	62914	73
exon4	59786	59821	36	orf215	78688	79335	648					orf123	88772	89143	372					trnN(gtt)	63027	63100	74
orf270	59822	60634	813	orf469	81503	82912	1410					orf100	89466	89768	303					trnS(tga)	63249	63336	88
intron4	59822	61154	1333	orf101	83282	83587	306					orf1333	94032	90031	4002					trnI(gat)	63384	63454	71
exon5	61155	61215	61	orf142	84258	84686	429													cob	64146	72332	8187
intron5	61216	62547	1332	orf292	84918	85796	879													exon1	64146	64346	201
orf303	61218	62129	912	rns	86744	88779	2036													intron1	64347	64896	550
exon6	62548	62877	330	trnV(tac)	89034	89104	71													exon2	64897	64977	81
intron6	62878	63977	1100	trnL(tag)	89343	89426	84													orf456	64978	66348	1371
exon7	63978	64330	353	trnR(tcg)	89961	90033	73													intron2	64978	66760	1783
orf194	64302	64886	585	trnW(cca)	90113	90186	74													exon3	66761	66871	111
orf284	64890	65744	855	orf375	90859	91986	1128													orf321	66872	67837	966
cox3	66714	67535	822	orf484	93343	94797	1455													intron3	66872	68190	1319
atp6	68207	68983	777																	exon4	68191	68226	36
nad1	70138	74952	4815																	orf355	68227	69294	1068
exon1	70138	70302	165																	intron4	68227	70260	2034
orf139	70303	70722	420																	orf152	69404	69862	459
intron1	70303	72217	1915																	exon5	70261	70321	61
exon2	72218	72349	132																	intron5	70322	71649	1328
intron2	72350	73594	1245																	orf303	70324	71235	912
orf169	72962	73471	510																	exon6	71650	72332	683
exon3	73595	73954	360																	cox3	73399	74220	822
intron3	73955	74592	638																	atp6	74630	75406	777
exon4	74593	74952	360																	nad1	76357	80532	4176
orf270	74865	75677	813																	exon1	76357	76521	165
trnA(tgc)	76492	76562	71																	intron1	76522	78435	1914
trnF(gaa)	76667	76738	72																	exon2	78436	78567	132
trnT(tgt)	77392	77463	72																	intron2	78568	79812	1245
trnQ(ttg)	77666	77738	73																	orf131	79107	79502	396
nad6	78955	79587	633																	exon3	79813	80532	720
nad2	80092	81573	1482																	orf200	80564	81166	603
nad3	82614	82991	378																	orf113	82256	82597	342
trnM(cat)	83527	83599	73																	orf126	82677	83057	381
trnK(ttt)	84013	83941	73																	orf341	85128	86153	1026
orf125	84416	84039	378																	orf120	88401	88763	363
dpo	87104	84636	2469																	orf151	88904	89359	456
orf881	87281	84636	2646																	orf145	90318	90755	438
trnH(gtg)	87664	87736	73																	orf155	92750	93217	468
trnC(gca)	88124	88198	75																	orf110	94160	94492	333
trnK(ttt)	88384	88456	73																	orf218	94937	95593	657
orf617	91048	89195	1854																	orf194	97543	98127	585
trn*(uua)(tta)	91728	91800	73																	trnK(ttt)	98312	98383	72
orf1055	91863	95030	3168
dpo	91905	95030	3126
trnX(tctt)	95078	95150	73
nad4	95842	97437	1596
orf129	99315	98926	390
dpo	102603	99589	3015
orf1020	102651	99589	3063
orf128	103868	103482	387
dpo	106752	104167	2586
orf892	106845	104167	2679
orf160	107584	107102	483
orf245	108671	107934	738
orf145	109964	109527	438
orf325	111155	110178	978
orf100	113611	113913	303
orf130	115403	115795	393
orf165	115928	116425	498
orf303	118070	118981	912
orf366	120064	121164	1101
orf211	122977	123612	636
trnI(gat)	125328	125398	71
trnK(ttt)	127524	127594	71
orf647	128079	130022	1944
trnX(tctt)	131447	131519	73
rns	132669	134623	1955
trnV(tac)	134865	134935	71
trnL(tag)	135269	135352	84
trnR(tcg)	135795	135867	73
trnW(cca)	135946	136019	74
orf469	136530	137939	1410
trnX(ccgt)	138324	138251	74
orf135	138824	138417	408
orf171	139669	139154	516
rps3	140568	142172	1605
trnL(taa)	142976	143058	83
atp8	143548	143700	153
orf156	145207	144737	471
trnX(agtt)	145412	145330	83
orf125	145809	145432	378
orf193	146822	146241	582
orf176	147564	147034	531
trnM(cat)	148629	148698	70
trnE(ttc)	148700	148770	71
trnS(gct)	149354	149433	80
trnX(tata)	149774	149703	72
orf124	150287	149913	375
dpo	153582	150526	3057
orf194	155156	154572	585
orf159	155831	155352	480
orf300	156972	156070	903
dpo	158032	160731	2700
trnK(ttt)	161448	161376	73
orf125	161851	161474	378
orf830	162478	164970	2493
trnR(tct)	165176	165106	71
trnG(tcc)	165346	165275	72
trnD(gtc)	165586	165514	73
orf653	165994	167955	1962
orf125	168569	168192	378
orf571	169330	171045	1716

## Sheet: Table S2
Table S2 Predicted secondary structures of tRNAs of Inonotus hispidus, Porodaedalea niemelaei, Phellinus ferrugineofuscus, Porodaedalea chrysoloma, Phellinus viticola, Phellinus gilvus
Inonotus hispidus	Porodaedalea niemelaei	Phellinus ferrugineofuscus	Porodaedalea chrysoloma	Phellinus viticola	Phellinus gilvus
number:29	number:24	number:25	number:25	number:26	number:28
trnY(gta)(1-84)	trnD(gtc)(1-73)	trnV(tac)(1-71)	trnD(gtc)(1-73)	trnT(tgt)(1-72)	trnK(ttt)(1-72)
Type: Tyr	Type: Asp	Type: Val	Type: Asp	Type: Thr	Type: Lys
Seq: GGGCAGgTGATCCGATTGGTaATGGTGGTTCTCTGTAAAAGAATTGGTTTATAACCGtAAAAGGTTCGATTCCTTTACTGCTCA	Seq: GGGCTCTTAGCTTAATAGGTAGAGTACCTAATTGTCAATTAGGGGTgTCCCAGTTCGAATCTGGAAGGGCTCG	Seq: AAGGGGTTAGCTGAGTGGTTTAGCAGTAAATTTACACTTTATGTACAGAGTTTCGATTACTCTACTCCTTA	Seq: GGGCTCTTAGCTTAATAGGTAGAGTACCTAATTGTCAATTAGGGGTgTCCCAGTTCGAATCTGGAAGGGCTCG	Seq: GCCGATATAGTTTAAATGGTAAAACGGATTCCTTGTAAGATTTTGATATTGGTTCAATTCCAGTTTTCGGCA	Seq: GGAAGCATAACTCAATAGGTAGAGTAATCTGCTTTTAACAGATTAATCCTGGTTCAAGTCCAGGTGCTTTCA
Str: >>>>>>.>...>>>........<<<..>>>>>.......<<<<<.>>>>...<<<<...>>>>>.......<<<<<<<<<<<<.	Str: >>>>>>>..>>>>........<<<<.>>>>>.......<<<<<......>>>>.......<<<<.<<<<<<<.	Str: >>>>>>>..>>>>.......<<<<.>>>>>.......<<<<<....>>>>>.......<<<<<<<<<<<<.	Str: >>>>>>>..>>>>........<<<<.>>>>>.......<<<<<......>>>>.......<<<<.<<<<<<<.	Str: >>>>>.>..>>>>........<<<<.>>.>>.......<<.<<....>>>>>.......<<<<<<.<<<<<.	Str: >>>>>>>..>>>>........<<<<.>>>>>.......<<<<<....>>>>>.......<<<<<<<<<<<<.
trnM(cat)(1-70)	trnG(tcc)(1-72)	trnL(tag)(1-84)	trnG(tcc)(1-72)	trnQ(ttg)(1-73)	trnH(gtg)(2-73)
Type: Met	Type: Gly	Type: Leu	Type: Gly	Type: Gln	Type: His
Seq: TGCGATTTAGTGTAAAGGTTGCACATCAGCCTCATGAGCTGAGGGACGGGTTCAAATCCTtGGGTCGCAA	Seq: ACGAGTATAGTTAAGTTGGTATAGCCTCTACCTTCCAAGTAGATATCATCAGTTCAAATCTGATTACTCGTA	Seq: ACGAGTATGCCGAAATCGTaGCCGGGTGAATTTTAGGTATTCATGATTAATTTAATTgTAAGAGTTCAAGTCTCTTTACTCGTA	Seq: ACGAGTATAGTTAAGTTGGTATAGCCTCTACCTTCCAAGTAGATATCATCAGTTCAAATCTGATTACTCGTA	Seq: TGAGTTGTAGTTTAATTGGAAAAACACCTCTTTTTGGTAGAGGATTaTATCAGTTCAAATCTGGTTGACTCAG	Seq: GTAAGATTAGTTTAATTGGTAAAATGATGTCTTGTGGCGACAATGTACAGAGTTCAAATCTCTGATTTTACC
Str: >>>>>>>..>>>>.......<<<<.>>>>>.......<<<<<....>>>>.......<<<.<<<<<<<<.	Str: >>>>>>>..>>>>........<<<<.>>>>>.......<<<<<....>>>>>.......<<<<<<<<<<<<.	Str: >>>>>>>..>>>..........<<<.>>>>>.......<<<<<..>>>>...<<<<...>>>>>.......<<<<<<<<<<<<.	Str: >>>>>>>..>>>>........<<<<.>>>>>.......<<<<<....>>>>>.......<<<<<<<<<<<<.	Str: >>>>>>>..>>>>........<<<<.>>>>>.......<<<<<.....>>>>>.......<<<<<<<<<<<<.	Str: >>>>>>>..>>>>........<<<<..>>>>.......<<<<.....>>>>>.......<<<<<<<<<<<<.
trnP(tgg)(1-73)	trnR(tct)(1-71)	trnR(tcg)(1-72)	trnR(tct)(1-71)	trnA(tgc)(1-73)	trnC(gca)(2-74)
Type: Pro	Type: Arg	Type: Arg	Type: Arg	Type: Ala	Type: Cys
Seq: ATGATAGAAGACAAACTGGCTTGTCGCTCCCTTTGGGTGGGAGAGCtTGCGTGTTCGAGTCGCGCCTATCATA	Seq: ATTCTCTTAGTTCAATGGTAGAACATCATTCTTCTAAAGTGTAAATTTTGGTTCGAATCCAAAAGAGAATG	Seq: ACATCTTTAGCTGAATGGTACAGCAATTGCCTTCGAAGCAACGGTtTATTGGTTCGATTCCAATAGGATGTC	Seq: ATTCTCTTAGTTCAATGGTAGAACATCATTCTTCTAAAGTGTAAATTTTGGTTCGAATCCAAAAGAGAATG	Seq: GGGGGAATCTGATAATTGGTtAATCAATTGTAGTTGCATTACAAAAATGATAGTTCGAGTCTATCTTTCTCCA	Seq: GGTTAAGTATATAGATGGTtCTATAGTAGACCTGCAAAGTCTAAATTGaTAAGGTTCAATTCCTTCTTAACTC
Str: >>>>>>>..>>>>........<<<<.>>>>>.......<<<<<.....>>>>>.......<<<<<<<<<<<<.	Str: >>>>>>>..>>>>.......<<<<..>>>>.......<<<<.....>>>>>.......<<<<<<<<<<<<.	Str: >>>>>>>..>>>>.......<<<<..>>>>.......<<<<......>>>>>.......<<<<<<<<<<<<.	Str: >>>>>>>..>>>>.......<<<<..>>>>.......<<<<.....>>>>>.......<<<<<<<<<<<<.	Str: >>>>>>>..>>>>.........<<<<.>>>>>.......<<<<<....>>>>>.......<<<<<<<<<<<<.	Str: >>>>>>>..>>>>........<<<<.>>>>>.......<<<<<.......>>>>.......<<<<<<<<<<<.
trnN(gtt)(1-73)	trnM(cat)(1-72)	trnW(cca)(1-74)	trnM(cat)(1-72)	trnF(gaa)(1-72)	trnK(ttt)(1-72)
Type: Asn	Type: Met	Type: Trp	Type: Met	Type: Phe	Type: Lys
Seq: GGTGTCATGGCAGAGTGGTtAATGCGGGGTACTGTTAATACTTTTTtCAGAGGTTCAATTCCTCTTGATACCT	Seq: GCTGAAATAGTTTAAATGGTtAAAACATATCACTCATGACGATAAAACAAAGGTTCAATTCCTTTTTTCGGC	Seq: AAGAGCGTAGTATTAATtGGCtAGTATGGCGATCTCCAAAATCATCGGTAGGTGTTCGAGTCACCTCGCTCTTG	Seq: GCTGAAATAGTTTAAATGGTtAAAACATATCACTCATGACGATAAAACAAAGGTTCAATTCCTTTTTTCGGC	Seq: GCTTCGGTGGCTTAAAGGTtAAAGCGCTGCTCTGAAGAAGCAGATATGGGAGTTCAATTCTCTCCCGAGGCA	Seq: GGAAGCATAACTCAATAGGTAGAGTAATCTGCTTTTAACAGATTAATCCTGGTTCAAGTCCAGGTGCTTTCA
Str: >>>>>>>..>>>..........<<<.>>>>>.......<<<<<.....>>>>>.......<<<<<<<<<<<<.	Str: >>>>>>>..>>>>.........<<<<.>>>>.........<<<<....>>>>>.......<<<<<<<<<<<<	Str: >>>>>>>..>>>>..........<<<<.>.>>>.......<<<.<....>>>>>.......<<<<<<<<<<<<.	Str: >>>>>>>..>>>>.........<<<<.>>>>.........<<<<....>>>>>.......<<<<<<<<<<<<	Str: >>>>>>>..>>>>........<<<<.>>>>>.......<<<<<....>>>>>.......<<<<<<<<<<<<.	Str: >>>>>>>..>>>>........<<<<.>>>>>.......<<<<<....>>>>>.......<<<<<<<<<<<<.
trnS(tga)(1-88)	trnE(ttc)(1-71)	trnD(gtc)(1-73)	trnE(ttc)(1-71)	trnQ(ttg)(1-73)	trn*(cua)(cta)(1-73)
Type: Ser	Type: Glu	Type: Asp	Type: Glu	Type: Gln	Type: Leu
Seq: GGGTATTTGGTCGAGTCtGGTttATGGCACTCGTCTTGAAAACGAGAACTTCAAAtAGAAGTCGTGAGTTCAAATCTCACAGTGCCCG	Seq: GGTCTTTTAGTATAAAGGTAGTACAGCTACCCTTCACGTAGCTAGTGTCAGTTCGAGTCTGGTAAAGACTA	Seq: GTGCCCTTAGCTTAATTGGTAGAGTACCTAATTGTCAATTAGGGTTgTCCCAGTTCGAATCTGGAAGGGCTCG	Seq: GGTCTTTTAGTATAAAGGTAGTACAGCTACCCTTCACGTAGCTAGTGTCAGTTCGAGTCTGGTAAAGACTA	Seq: TGAGTTGTAGTTTAATTGGAAAAACACCTCTTTTTGGTAGAGGATTaTATCAGTTCAAATCTGGTTGACTCAG	Seq: GAAAGTATAACTAAATAGGCAAAGTAATCAGTCTAAAtGCTGATAAATCTTAGTTCGAATCTAAGTACTTTCA
Str: >>>>>>>..>>>>...........<<<<.>>>>>.......<<<<<..>>>>.....<<<<..>>>>>.......<<<<<<<<<<<<.	Str: >>>>>>>..>>>>.......<<<<.>>>>>.......<<<<<....>>>>>.......<<<<<<<<<<<<.	Str: >.>>>>>..>>>>........<<<<.>>>>>.......<<<<<......>>>>.......<<<<.<<<<<.<.	Str: >>>>>>>..>>>>.......<<<<.>>>>>.......<<<<<....>>>>>.......<<<<<<<<<<<<.	Str: >>>>>>>..>>>>........<<<<.>>>>>.......<<<<<.....>>>>>.......<<<<<<<<<<<<.	Str: >>>>>>>..>>>..........<<<.>>>>>........<<<<<....>>>>>.......<<<<<<<<<<<<.
trnI(gat)(1-71)	trnS(gct)(1-80)	trnG(tcc)(1-72)	trnS(gct)(1-80)	trnM(cat)(1-72)	trnV(tac)(1-71)
Type: Ile	Type: Ser	Type: Gly	Type: Ser	Type: Met	Type: Val
Seq: AAGCCTATAATTTAAGGGTAGAATAATTTCTTGATGAGGAATCTGTAGAAGTTCAAATCTTCTTGGGCTTA	Seq: GGAATAGTTTTCATAGGTaAGATAGAATGATTGCTAATTGTTCGGGGAGACCCTTAGGTGTTCGAATCGCCTCTATTCCG	Seq: ACGAGTATAGTTAAGTTGGTATAGCTTCTACCTTCCAAGTAGACATCATCAGTTCAAATCTGATTACTCGTA	Seq: GGAATAGTTTTCATAGGTaAGATAGAATGATTGCTAATTGTTCGGGGAGACCCTTAGGTGTTCGAATCGCCTCTATTCCG	Seq: AAGACTGTAGCATAATTGGTtAATGCAGTTCGCTCATAATGGATATTaTAAGGGTTCAAGCCCCTTCGGTCT	Seq: AGGGAGTTAGCTGAGTGGTTTAGCAGTAATCTTACACATTATTGACAGAGTTTCGAATACTCTACTCCTTA
Str: >>>>>>>..>>>>.......<<<<.>>>>>.......<<<<<....>>>>>.......<<<<<<<<<<<<.	Str: >>>>>>>.>.>>........<<.<.>>>>>.......<<<<<..>>>...<<<..>>>>>.......<<<<<<<<<<<<.	Str: >>>>>>>..>>>>........<<<<.>>>>>.......<<<<<....>>>>>.......<<<<<<<<<<<<.	Str: >>>>>>>.>.>>........<<.<.>>>>>.......<<<<<..>>>...<<<..>>>>>.......<<<<<<<<<<<<.	Str: .>>>>>>..>>>>.........<<<<.>>>>>.......<<<<<.....>>>>>.......<<<<<<<<<<<	Str: >>>>>>>..>>>>.......<<<<.>>>>>.......<<<<<....>>>>>.......<<<<<<<<<<<<.
trnA(tgc)(1-71)	trnY(gta)(1-84)	trnR(tct)(1-71)	trnY(gta)(1-84)	trnG(tcc)(1-72)	trnL(tag)(1-85)
Type: Ala	Type: Tyr	Type: Arg	Type: Tyr	Type: Gly	Type: Leu
Seq: GGGGAAATCTGATAATGGTAATCAGTTGTACTTGCACTACAAATATGATAGTTCGATTCTATCTTTCTCCA	Seq: GGGCAGgTGATCCGATTGGTaATGGTGGTTCTCTGTAAAAGAATTGGTTTATAACCGtAAAAGGTTCGATTCCTTTACTGCTCA	Seq: GTTCTCTTAGTTCAAGGGTAGAACTTCATTCTTCTAAAGTGGAAATTTTGGTTCGATTCCAAAAGAGGATT	Seq: GGGCAGgTGATCCGATTGGTaATGGTGGTTCTCTGTAAAAGAATTGGTTTATAACCGtAAAAGGTTCGATTCCTTTACTGCTCA	Seq: ACGAGTGTAGTTAAGTGGTtATATCGTCTTCCTTCCAAGAAGAAATCGTCAGTTCGAATCTGATCACTCGTA	Seq: ACGAGTATGCCGAAACGGAaGCCGGGTGAATTTTAGGAATTCATAATTATATTAAATTgTAAGAGTTCAATTCTCTTTGCTCGTA
Str: >>>>>>>..>>>>.......<<<<.>>>>>.......<<<<<....>>>>>.......<<<<<<<<<<<<.	Str: >>>>>>.>...>>>........<<<..>>>>>.......<<<<<.>>>>...<<<<...>>>>>.......<<<<<<<<<<<<.	Str: >>>>>>>..>>>>.......<<<<.>>>>>.......<<<<<....>>>>>.......<<<<<<<<<<<<.	Str: >>>>>>.>...>>>........<<<..>>>>>.......<<<<<.>>>>...<<<<...>>>>>.......<<<<<<<<<<<<.	Str: >>>>>>>..>.>>........<<.<.>>>>>.......<<<<<....>>>>>.......<<<<<<<<<<<<.	Str: >>>>>>>..>>>..........<<<.>>>>>.......<<<<<..>>>......<<<...>>>>>.......<<<<<<<<<<<<.
trnF(gaa)(1-72)	trnM(cat)(1-73)	trnM(cat)(1-72)	trnM(cat)(1-73)	trnH(gtg)(2-72)	trnR(tcg)(1-73)
Type: Phe	Type: Met	Type: Met	Type: Met	Type: His	Type: Arg
Seq: GCCCCGGTGGCTTAGCGGCtAAAGCGTTACATTGAAGTCGTAAATAGGGGAGTTCGATTCTCTCCCGGGGCA	Seq: GCTGAAATAGTTTAAATGGTtAAAACATATCACTCATGACGATAAAACAAAGGTTCAATTCCTTTTTTCGGCT	Seq: GCTGATATAGTTTAACGGCtAAAACATATCATTCATGACGATAAGACAAAGGTTCGATTCCTTTTTTCGGCT	Seq: GCTGAAATAGTTTAAATGGTtAAAACATATCACTCATGACGATAAAACAAAGGTTCAATTCCTTTTTTCGGCT	Seq: GTAAGATTAGTTTAATGGTAAAATGACGTCTTGTGGCGACGATGTTCAGAGTTCGAGTCTCTGATTTTGCC	Seq: ACATCTTTAGCTGAATTGGTACAGCGTTTGCCTTCGAAGCAACTGTtTATTGGTTCGACTCCAATAAGATGTT
Str: >>>>>>>..>>>>........<<<<.>>>>.........<<<<....>>>>>.......<<<<<<<<<<<<.	Str: >>>>>>>..>>>>.........<<<<.>>>>.........<<<<....>>>>>.......<<<<<<<<<<<<.	Str: >>>>>.>..>>>>........<<<<.>>>>.........<<<<....>>>>>.......<<<<<<.<<<<<.	Str: >>>>>>>..>>>>.........<<<<.>>>>.........<<<<....>>>>>.......<<<<<<<<<<<<.	Str: >>>>>>>..>>>>.......<<<<..>>>>.......<<<<.....>>>>>.......<<<<<<<<<<<<.	Str: >>>>>>>..>>>>........<<<<..>>>>.......<<<<......>>>>>.......<<<<<<<<<<<<.
trnT(tgt)(1-72)	trnP(tgg)(1-73)	trnE(ttc)(1-71)	trnP(tgg)(1-73)	trnC(gca)(2-74)	trnW(cca)(1-74)
Type: Thr	Type: Pro	Type: Glu	Type: Pro	Type: Cys	Type: Trp
Seq: GCCGAAATAGTTTAATTGGTAAAACGGATTCCTTGTAAGACTTAGATATTGGTTCAATTCCAGTTTTCGGCA	Seq: ATGATAGAAGACAAACTGGCCTGTCGCTCCCTTTGGGTGGGAGAGCtTGCGTGTTCGAGTCGCGCCTATCATA	Seq: GGTCCTTTAGTATAATGGTAGCACCACTACCCTTCACGTAGTTAGTATCAGTTCGAATCTGATAAGGACTG	Seq: ATGATAGAAGACAAACTGGCCTGTCGCTCCCTTTGGGTGGGAGAGCtTGCGTGTTCGAGTCGCGCCTATCATA	Seq: GGTCAAGTTTACAGATGGTtCTGTAGAAGACCTGCAAAGTCTTTAAATTTAAGGTTCGATTCCTTCTTGACTC	Seq: AAGAGCGTAGTATTAATtGGTtAGTATGGCGATCTCCAAAATCATCGGTAGGTGTTCGAGTCACCTCGCTCTTG
Str: >>>>>>>..>>>>........<<<<.>>.>>.......<<.<<....>>>>>.......<<<<<<<<<<<<.	Str: >>>>>>>..>>>>........<<<<.>>>>>.......<<<<<.....>>>>>.......<<<<<<<<<<<<.	Str: >>>>>>>..>>.>.......<.<<.>>>>>.......<<<<<....>>>>>.......<<<<<<<<<<<<.	Str: >>>>>>>..>>>>........<<<<.>>>>>.......<<<<<.....>>>>>.......<<<<<<<<<<<<.	Str: >>>>>>>..>>>>........<<<<.>>>>>.......<<<<<.......>>>>.......<<<<<<<<<<<.	Str: >>>>>>>..>>>>..........<<<<.>.>>>.......<<<.<....>>>>>.......<<<<<<<<<<<<.
trnQ(ttg)(1-73)	trnN(gtt)(1-74)	trnS(gct)(1-80)	trnN(gtt)(1-74)	trnK(ttt)(1-73)	trnL(taa)(1-83)
Type: Gln	Type: Asn	Type: Ser	Type: Asn	Type: Lys	Type: Leu
Seq: TGAGTTGTAGTTTAATTGGAAAAACACCATTTTTTGGTAGTGGATCtTATCAGTTCGAATCTGGTCAACTCAG	Seq: GGTATCATGGCAGAGTGGTtAATGCGGAGTACTGTTAATACTTTTTTTCAGAGGTTCAATTCCTCTTGATGCCT	Seq: GGAATAGTTTTCATTGGTaAGTTAAGACGATTGCTAATTGTTCGGGGAGACCCTTAGGTGTTCGATTCACCTCTATTCCG	Seq: GGTATCATGGCAGAGTGGTtAATGCGGAGTACTGTTAATACTTTTTTTCAGAGGTTCAATTCCTCTTGATGCCT	Seq: GGAAGCAGAACTCGATAGGTAGAGTGTCTCACTTTTAATGGGAATGgTTTCGGTTCGACTCCGAATGCTTTCA	Seq: ACGAACATGTTGAAATGGTaAACAATCTCCTCTTAAGCAGGAGTGGAAGTAATTCCTTAAGAGTTCAAGTCTCTTTGTTCGTA
Str: >>>>>>>..>>>>........<<<<.>>>>>.......<<<<<.....>>>>>.......<<<<<<<<<<<<.	Str: >>>>>>>..>>>..........<<<.>>>>>.......<<<<<......>>>>>.......<<<<<<<<<<<<.	Str: >>>>>>>.>..>........<..<.>>>>>.......<<<<<..>>>...<<<..>>>>>.......<<<<<<<<<<<<.	Str: >>>>>>>..>>>..........<<<.>>>>>.......<<<<<......>>>>>.......<<<<<<<<<<<<.	Str: >>>>>>>..>>>>........<<<<.>>>>>.......<<<<<.....>>>>>.......<<<<<<<<<<<<.	Str: >>>>>>>..>>>..........<<<.>>>>>.......<<<<<.>>>>....<<<<..>>>>>.......<<<<<<<<<<<<.
trnM(cat)(1-70)	trnS(tga)(1-88)	trnY(gta)(1-84)	trnS(tga)(1-88)	trnV(tac)(1-71)	trnA(tgc)(1-71)
Type: Met	Type: Ser	Type: Tyr	Type: Ser	Type: Val	Type: Ala
Seq: TGCGATTTAGTGTAAAGGTTGCACATCAGCCTCATGAGCTGAGGGACGGGTTCAAATCCTtGGGTCGCAA	Seq: GGGTATTTGGTCGAGTTtGGTttATGGCACTCGTCTTGAAAACGAGAACTTTTAAAAAAAGTCGTGAGTTCGAATCTCACAGTGCCCG	Seq: GGGCAGgTGATCCGATTGGTaATGGTGGTTTTCTGTAAAAAAATTGGTTTTTAACCGtAAAGGGTTCGATTCCTTTACTGCTCA	Seq: GGGTATTTGGTCGAGTTtGGTttATGGCACTCGTCTTGAAAACGAGAACTTTTAAAAAAAGTCGTGAGTTCAAATCTCACAGTGCCCG	Seq: GGGGGGTTAGCTGAGTGGTTTAGCGGTAAATTTACACTTTACATACAGAGTTTCGATTACTCTACTCCCTA	Seq: GGGGAAATCTGATAATGGTAATCAGTTGTACTTGCACTACAAATATGATAGTTCGATTCTATCTTTCTCCA
Str: >>>>>>>..>>>>.......<<<<.>>>>>.......<<<<<....>>>>.......<<<.<<<<<<<<.	Str: >>>>>>>..>>>>...........<<<<.>>>>>.......<<<<<..>>>>>...<<<<<..>>>>>.......<<<<<<<<<<<<.	Str: >>>>>>.>...>>>........<<<..>>>>>.......<<<<<.>>>>...<<<<...>>>>>.......<<<<<<<<<<<<.	Str: >>>>>>>..>>>>...........<<<<.>>>>>.......<<<<<..>>>>>...<<<<<..>>>>>.......<<<<<<<<<<<<.	Str: >>>>>>>..>>>>.......<<<<.>>>>>.......<<<<<....>>>>>.......<<<<<<<<<<<<.	Str: >>>>>>>..>>>>.......<<<<.>>>>>.......<<<<<....>>>>>.......<<<<<<<<<<<<.
trnK(ttt)(1-73)	trnI(gat)(1-71)	trnM(cat)(1-72)	trnI(gat)(1-71)	trnL(tag)(1-83)	trnF(gaa)(1-72)
Type: Lys	Type: Ile	Type: Met	Type: Ile	Type: Leu	Type: Phe
Seq: TGTAGTATAACTCAATTGGTAGAGTGTTTAGCTTTTAACTAAAAAGtTGTTGGTTCGATTCCAATTGCAACAC	Seq: AAGCCTATAATTTAATGGTAGAATAATTTCTTGATGAGGAATCTGTAGAAGTTCAAATCTTCTTGGGCTTA	Seq: GCTGATATAGTTTAACGGCtAAAACATATCATTCATGACGATAAGACAAAGGTTCGATTCCTTTTTTCGGCT	Seq: AAGCCTATAATTTAATGGTAGAATAATTTCTTGATGAGGAATCTGTAGAAGTTCAAATCTTCTTGGGCTTA	Seq: ACGAGTATGCCGAAATGGTaGCCGGGTGAATTTTAGGTATTCATAATTATTTAATTGTAAGAGTTCAAGTCTCTTTGCTCGTA	Seq: GCCCCGGTGGCTTAGCGGCtAAAGCGTTACATTGAAGTCGTAAATAGGGGAGTTCGATTCTCTCCCGGGGCA
Str: >>>.>>>..>>>>........<<<<.>>>>>.......<<<<<.....>>>>>.......<<<<<<<<.<<<.	Str: >>>>>>>..>>>>.......<<<<.>>>>>.......<<<<<....>>>>>.......<<<<<<<<<<<<.	Str: >>>>>.>..>>>>........<<<<.>>>>.........<<<<....>>>>>.......<<<<<<.<<<<<.	Str: >>>>>>>..>>>>.......<<<<.>>>>>.......<<<<<....>>>>>.......<<<<<<<<<<<<.	Str: >>>>>>>..>>>..........<<<.>>>>>.......<<<<<.>>>>>..<<<<<..>>>>>.......<<<<<<<<<<<<.	Str: >>>>>>>..>>>>........<<<<.>>>>.........<<<<....>>>>>.......<<<<<<<<<<<<.
trnH(gtg)(2-73)	trnA(tgc)(1-71)	trnP(tgg)(1-75)	trnA(tgc)(1-71)	trnR(tcg)(1-73)	trnT(tgt)(1-72)
Type: His	Type: Ala	Type: Pro	Type: Ala	Type: Arg	Type: Thr
Seq: GTAGAATTAGTTTAATTGGTAAAATGACGTCTTGTGGCGACGATGTACAGAGTTCGAGTCTCTGATTTTACC	Seq: GGGGAAATCTGATAATGGTAATCAGTTGTATTTGCACTACAAATATGATAGTTCGACTCTATCTTTCTCCA	Seq: ATGGTAGATGACAAACTGGTTCGTCGCTCCCTTTGGGTGGGAGACATATAGCGTGTTCGAGTCGCGCCTACCATA	Seq: GGGGAAATCTGATAATGGTAATCAGTTGTATTTGCACTACAAATATGATAGTTCGACTCTATCTTTCTCCA	Seq: ACATCTTTAGCTGAATTGGTACAGCGTTTGCCTTCGAAGCAACTGTtTATTGGTTCGACTCCAATAGGGTGTT	Seq: GCCGAAATAGTTTAATTGGTAAAACGAATTCCTTGTAAGACTTTAATATTGGTTCAATTCCAGTTTTCGGCA
Str: >>>>>>>..>>>>........<<<<..>>>>.......<<<<.....>>>>>.......<<<<<<<<<<<<.	Str: >>>>>>>..>>>>.......<<<<.>>>>>.......<<<<<....>>>>>.......<<<<<<<<<<<<.	Str: >>>>>>>..>>>..........<<<.>>>>>.......<<<<<.......>>>>>.......<<<<<<<<<<<<.	Str: >>>>>>>..>>>>.......<<<<.>>>>>.......<<<<<....>>>>>.......<<<<<<<<<<<<.	Str: >>>>>>>..>>>>........<<<<..>>>>.......<<<<......>>>>>.......<<<<<<<<<<<<.	Str: >>>>>>>..>>>>........<<<<.>>.>>.......<<.<<....>>>>>.......<<<<<<<<<<<<.
trnC(gca)(2-74)	trnF(gaa)(1-72)	trnN(gtt)(1-73)	trnF(gaa)(1-72)	trnW(cca)(1-73)	trnQ(ttg)(1-73)
Type: Cys	Type: Phe	Type: Asn	Type: Phe	Type: Trp	Type: Gln
Seq: GGTTAAGTGTACAGATGGTtCTGTAGTAGACCTGCAAAGTCTAAAAAGaTAAGGTTCAATTCCTTCTTAACTC	Seq: GCCTCGGTGGCTTAGCGGCtAAAGCGTTACATTGAAGTCGTAAACAGGGGAGTTCGATTCTCTCCCGAGGCA	Seq: GGTGTCATGGCAGAGTGGTtAATGCGGGGTACTGTTAATACTTTTTtCAGAGGTTCAATTCCTCTTGATACCT	Seq: GCCTCGGTGGCTTAGCGGCtAAAGCGTTACATTGAAGTCGTAAACAGGGGAGTTCGATTCTCTCCCGAGGCA	Seq: AAGAGCGTAGTATAATTGGTtAGTATAGTGATCTCCAAAATCATTGACAGGTGTTCGAGTCACCTCGCTCTTG	Seq: TGAGTTGTAGTTTAATTGGAAAAACACCATTTTTTGGTAGTGGACCaTATCAGTTCAAATCTGGTCAACTCAG
Str: >>>>>>>..>>>>........<<<<.>>>>>.......<<<<<.......>>>>.......<<<<<<<<<<<.	Str: >>>>>>>..>>>>........<<<<.>>>>.........<<<<....>>>>>.......<<<<<<<<<<<<.	Str: >>>>>>>..>>>..........<<<.>>>>>.......<<<<<.....>>>>>.......<<<<<<<<<<<<.	Str: >>>>>>>..>>>>........<<<<.>>>>.........<<<<....>>>>>.......<<<<<<<<<<<<.	Str: >>>>>>>..>>>>.........<<<<.>>>>>.......<<<<<....>>>>>.......<<<<<<<<<<<<.	Str: >>>>>>>..>>>>........<<<<.>>>>>.......<<<<<.....>>>>>.......<<<<<<<<<<<<.
trnK(ttt)(1-73)	trnT(tgt)(1-72)	trnS(tga)(1-88)	trnT(tgt)(1-72)	trnD(gtc)(1-73)	trnM(cat)(2-73)
Type: Lys	Type: Thr	Type: Ser	Type: Thr	Type: Asp	Type: Met
Seq: TGTAGTATAACTCAATTGGTAGAGTGTTTAGCTTTTAACTAAAAAGtTGTTGGTTCGATTCCAATTGCAACAC	Seq: GCCGAAATAGTTTAATTGGTAAAACGGATTCCTTGTAAGATTTTAATATTGGTTCAATTCCAGTTTTCGGCA	Seq: GGGTATTTGGTCGAGTCtGGTttATGGCGCTCGTCTTGAAAACGAGAACTTcTAAACAAAGTCGTGAGTTCGAATCTCACAGTGCCCG	Seq: GCCGAAATAGTTTAATTGGTAAAACGGATTCCTTGTAAGATTTTAATATTGGTTCAATTCCAGTTTTCGGCA	Seq: GGGCCCTTAGCTTAACAGGTAGAGCACCTAATTGTCAATTAGGATTgTCCCAGTTCGAATCTGGAAGGGCTCG	Seq: AGACTGTAGCATAATCGGTtAATGCAGTTCGCTCATAATGGATATTaTAAGGGTTCAATTCCCTTCGGTCTT
Str: >>>.>>>..>>>>........<<<<.>>>>>.......<<<<<.....>>>>>.......<<<<<<<<.<<<.	Str: >>>>>>>..>>>>........<<<<.>>.>>.......<<.<<....>>>>>.......<<<<<<<<<<<<.	Str: >>>>>>>..>>>>...........<<<<.>>>>>.......<<<<<..>>>.>....<<<<..>>>>>.......<<<<<<<<<<<<.	Str: >>>>>>>..>>>>........<<<<.>>.>>.......<<.<<....>>>>>.......<<<<<<<<<<<<.	Str: >>>>>>>..>>>>........<<<<.>>>>>.......<<<<<......>>>>.......<<<<.<<<<<<<.	Str: >>>>>>..>>>>.........<<<<.>>>>>.......<<<<<.....>>>>>.......<<<<<<<<<<<.
trnI(gat)(1-71)	trnQ(ttg)(1-73)	trnI(gat)(1-71)	trnQ(ttg)(1-73)	trnR(tct)(1-71)	trnD(gtc)(1-73)
Type: Ile	Type: Gln	Type: Ile	Type: Gln	Type: Arg	Type: Asp
Seq: AAGCCTATAATTTAAGGGTAGAATAATTTCTTGATGAGGAATCTGTAGAAGTTCAAATCTTCTTGGGCTTA	Seq: TGAGTTGTAGTTTAATTGGAAAAACACCATTTTTTGGTAGTGGATCtTATCAGTTCGAATCTGGTCAACTCAG	Seq: AAGCTTTTGATTTAATGGTAGAATAATTCCTTGATGAGGAATCTGTAGAAGTTCAAATCTTCTAGGGCTTA	Seq: TGAGTTGTAGTTTAATTGGAAAAACACCATTTTTTGGTAGTGGATCtTATCAGTTCGAATCTGGTCAACTCAG	Seq: ATTCTCTTAGTTCAACGGTAGAACATCATTCTTCTAAAATGAATATCTTGGTTCAATTCCAAGAGAGGATT	Seq: GGGCCCTTAGCTTAATAGGTAGAGCATCTAATTGTCAATTAGGGGTgTCCCAGTTCAAATCTGGAAGGGCTCG
Str: >>>>>>>..>>>>.......<<<<.>>>>>.......<<<<<....>>>>>.......<<<<<<<<<<<<.	Str: >>>>>>>..>>>>........<<<<.>>>>>.......<<<<<.....>>>>>.......<<<<<<<<<<<<.	Str: >>>>>>>..>>>>.......<<<<.>>>>>.......<<<<<....>>>>>.......<<<<<<<<<<<<.	Str: >>>>>>>..>>>>........<<<<.>>>>>.......<<<<<.....>>>>>.......<<<<<<<<<<<<.	Str: >>>>>>>..>>>>.......<<<<.>>>>>.......<<<<<....>>>>>.......<<<<<<<<<<<<.	Str: >>>>>>>..>>>>........<<<<.>>>>>.......<<<<<......>>>>.......<<<<.<<<<<<<.
trnK(ttt)(1-71)	trnM(cat)(1-73)	trnA(tgc)(1-71)	trnM(cat)(1-73)	trnL(taa)(1-83)	trnG(tcc)(1-72)
Type: Lys	Type: Met	Type: Ala	Type: Met	Type: Leu	Type: Gly
Seq: TGTAGTATAACTCAATTGGTAGAGTGTTTAGCTTTTAACTAAAAAGtTGTTGGTTCGATTCCAATTGCAAC	Seq: GCTGAAATAGTTTAAATGGTtAAAACATATCACTCATGACGATAAAACAAAGGTTCAATTCCTTTTTTCGGCT	Seq: GGGGGAATCTGATAATGGTAATCAGTTGTATTTGCACTACAAATATGATAGTTCGACTCTATCTTTCTCCA	Seq: GCTGAAATAGTTTAAATGGTtAAAACATATCACTCATGACGATAAAACAAAGGTTCAATTCCTTTTTTCGGCT	Seq: GCGAACATGTTGAAATGGTaAACAATCTCCTCTTAAGAAGGAGTGGAAATTATTCCTTAAGAGTTCAAGTCTCTTTGTTCGTA	Seq: ACGAGTATAGTTAAGTTGGTATAGCATCTACCTTCCAAGTAGAGATCATCAGTTCAAATCTGATTACTCGTA
Str: .>>.>>>..>>>>........<<<<.>>>>>.......<<<<<.....>>>>>.......<<<<<<<<.<<	Str: >>>>>>>..>>>>.........<<<<.>>>>.........<<<<....>>>>>.......<<<<<<<<<<<<.	Str: >>>>>>>..>>>>.......<<<<.>>>>>.......<<<<<....>>>>>.......<<<<<<<<<<<<.	Str: >>>>>>>..>>>>.........<<<<.>>>>.........<<<<....>>>>>.......<<<<<<<<<<<<.	Str: >>>>>>>..>>>..........<<<.>>>>>.......<<<<<.>>>>....<<<<..>>>>>.......<<<<<<<<<<<<.	Str: >>>>>>>..>>>>........<<<<.>>>>>.......<<<<<....>>>>>.......<<<<<<<<<<<<.
trnV(tac)(1-71)	trnH(gtg)(2-73)	trnF(gaa)(1-72)	trnH(gtg)(2-73)	trnM(cat)(1-72)	trnR(tct)(1-71)
Type: Val	Type: His	Type: Phe	Type: His	Type: Met	Type: Arg
Seq: GGGGAGTTAGCTGAGTGGTTTAGCGATAAATTTACACTTTATTGACAGAGTTTCGATTACTCTACTCCCTA	Seq: GTAGAATTAGTTTAATTGGTAAAATGACGTCTTGTGGCGACGATGTACAGAGTTCGAGTCTCTGATTTTACC	Seq: GCTTCGGTGGCTTAGCGGCtAAAGCGTTACAGTGAAGTCGTAAACAGGGGAGTTCGATTCTCTCCCGAGGCA	Seq: GTAGAATTAGTTTAATTGGTAAAATGACGTCTTGTGGCGACGATGTACAGAGTTCGAGTCTCTGATTTTACC	Seq: AAGACTGTAGCATAATTGGTtAATGCAGTTCGCTCATAATGGATATTaTAAGGGTTCAAGCCCCTTCGGTCT	Seq: ATTCTCTTAGTTCAATGGTAGAACATCATTCTTCTAAAGTGTCAATTTTGGTTCGAGTCCAAAAGAGAATG
Str: >>>>>>>..>>>>.......<<<<.>>>>>.......<<<<<....>>>>>.......<<<<<<<<<<<<.	Str: >>>>>>>..>>>>........<<<<..>>>>.......<<<<.....>>>>>.......<<<<<<<<<<<<.	Str: >>>>>>>..>>>>........<<<<.>>>>.........<<<<....>>>>>.......<<<<<<<<<<<<.	Str: >>>>>>>..>>>>........<<<<..>>>>.......<<<<.....>>>>>.......<<<<<<<<<<<<.	Str: .>>>>>>..>>>>.........<<<<.>>>>>.......<<<<<.....>>>>>.......<<<<<<<<<<<	Str: >>>>>>>..>>>>.......<<<<..>>>>.......<<<<.....>>>>>.......<<<<<<<<<<<<.
trnL(tag)(1-84)	trnC(gca)(2-74)	trnT(tgt)(1-72)	trnC(gca)(2-74)	trnE(ttc)(1-71)	trnM(cat)(1-70)
Type: Leu	Type: Cys	Type: Thr	Type: Cys	Type: Glu	Type: Met
Seq: ACGAGTATGCCGAAATGGTaGCCGGGTGAATTTTAGGTATTCATGATTTATTTGATTGTAAGAGTTCAAGTCTCTTTACTCGTA	Seq: GGTTAAGTATACAGATGGTtCTGTAGTAGACCTGCAAAGTCTAAAAAGtTAAGGTTCAATTCCTTCTTAACTC	Seq: GCCGATATAGTTTAATTGGTAAAACGGATTCCTTGTAAGATTTTAATATTGGTTCGATTCCAGTTTTCGGCA	Seq: GGTTAAGTATACAGATGGTtCTGTAGTAGACCTGCAAAGTCTAAAAAGtTAAGGTTCAATTCCTTCTTAACTC	Seq: GGTCTTTTAGTATAATGGTAGTACAACTGCCCTTCACGCAGTAAGTGCCAGTTCGATTCTGGTAAAGACTA	Seq: AAGACTGTAGCATAATCGGTtAATGCAGTTCGCTCATAATGGATATTaTAAGGGTTCAATTCCCTTCGGT
Str: >>>>>>>..>>>..........<<<.>>>>>.......<<<<<..>.>>>..<<<.<..>>>>>.......<<<<<<<<<<<<.	Str: >>>>>>>..>>>>........<<<<.>>>>>.......<<<<<.......>>>>.......<<<<<<<<<<<.	Str: >>>>>.>..>>>>........<<<<.>>.>>.......<<.<<....>>>>>.......<<<<<<.<<<<<.	Str: >>>>>>>..>>>>........<<<<.>>>>>.......<<<<<.......>>>>.......<<<<<<<<<<<.	Str: >>>>>>>..>>>>.......<<<<.>>>>>.......<<<<<....>>>>>.......<<<<<<<<<<<<.	Str: ...>>>>..>>>>.........<<<<.>>>>>.......<<<<<.....>>>>>.......<<<<<<<<<
trnR(tcg)(1-73)	trnK(ttt)(1-73)	trnQ(ttg)(1-73)	trnK(ttt)(1-73)	trnS(gct)(1-80)	trnE(ttc)(1-71)
Type: Arg	Type: Lys	Type: Gln	Type: Lys	Type: Ser	Type: Glu
Seq: ACATCTTTAGCTGAATTGGTACAGCGTTTGCCTTCGAAGCAACTGTtTATTGGTTCGACTCCAATAAGATGTT	Seq: GGAAGCAGAACTCGATTGGCTGAGTGTCTCACTTTTAATGAGcATGGTTCCGGTTCGAGTCCGGATGCTTTCA	Seq: TGAGTTGTAGTTTAATTGGAAGAACACCATTTTTTGGTAGTGGGTTaTATCAGTTCGAATCTGGTCAACTCAG	Seq: GGAAGCAGAACTCGATTGGCTGAGTGTCTCACTTTTAATGAGcATGGTTCCGGTTCGAGTCCGGATGCTTTCA	Seq: GGAATGGTCATCATTGGCaAGATAAGACAGTTGCTAACTGTTAGGGTAAAACCTTGGGTGTTCGACTCACCTCTATTCCG	Seq: GGTCTTTTAGTATAATGGTAGTACGGCTGCCCTTCACGCAGCAAATGTCAGTTCAAATCTGATAAAGACTA
Str: >>>>>>>..>>>>........<<<<..>>>>.......<<<<......>>>>>.......<<<<<<<<<<<<.	Str: >>>>>>>..>>>>........<<<<.>>>>>.......<<<<.<....>>>>>.......<<<<<<<<<<<<.	Str: >>>>>>>..>>>>........<<<<.>>>>>.......<<<<<.....>>>>>.......<<<<<<<<<<<<.	Str: >>>>>>>..>>>>........<<<<.>>>>>.......<<<<.<....>>>>>.......<<<<<<<<<<<<.	Str: >>>>>>>..>>>........<<<..>>>>>.......<<<<<..>>>...<<<..>>>>>.......<<<<<<<<<<<<.	Str: >>>>>>>..>>>>.......<<<<.>>>>>.......<<<<<....>>>>>.......<<<<<<<<<<<<.
trnW(cca)(1-74)	trnV(tac)(1-71)	trnM(cat)(1-72)	trnV(tac)(1-71)	trnY(gta)(1-84)	trnS(gct)(1-81)
Type: Trp	Type: Val	Type: Met	Type: Val	Type: Tyr	Type: Ser
Seq: AAGAGCGTAGTATTAATtGGTtAGTATGGCGATCTCCAAAATCATCGGTAGGTGTTCGAGTCACCTCGCTCTTG	Seq: AGGGAGTTAGCTGAGTGGTTTAGCAGTAAATTTACACTTTATAGACAGAGTTTCGATTACTCTACTCCTTA	Seq: GCTGATATAGTTTAACGGCtAAAACATATCATTCATGACGATAAGACAAAGGTTCGATTCCTTTTTTCGGCT	Seq: AGGGAGTTAGCTGAGTGGTTTAGCAGTAAATTTACACTTTATAGACAGAGTTTCGATTACTCTACTCCTTA	Seq: GGGCAGgTGATCCGATTGGTaATGGTGGTTATCTGTAAAATAATTGGTTAATAACCGtAAAAGGTTCGATTCCTTTACTGCTCA	Seq: GGAATAGTTTTCAGTGGTaAGATAGAATGATTGCTAATTGTTCGGGTAAAACCCATAGGTGTTCGAGTCACCTCTATTCCG
Str: >>>>>>>..>>>>..........<<<<.>.>>>.......<<<.<....>>>>>.......<<<<<<<<<<<<.	Str: >>>>>>>..>>>>.......<<<<.>>>>>.......<<<<<....>>>>>.......<<<<<<<<<<<<.	Str: >>>>>.>..>>>>........<<<<.>>>>.........<<<<....>>>>>.......<<<<<<.<<<<<.	Str: >>>>>>>..>>>>.......<<<<.>>>>>.......<<<<<....>>>>>.......<<<<<<<<<<<<.	Str: >>>>>>.>...>>>........<<<..>>>>>.......<<<<<.>>>>...<<<<...>>>>>.......<<<<<<<<<<<<.	Str: >>>>>>>.>.>>........<<.<.>>>>>.......<<<<<.>>>>...<<<<..>>>>>.......<<<<<<<<<<<<.
trnL(taa)(1-83)	trnL(tag)(1-84)	trnH(gtg)(2-74)	trnL(tag)(1-84)	trnM(cat)(1-74)	trnY(gta)(1-84)
Type: Leu	Type: Leu	Type: His	Type: Leu	Type: Met	Type: Tyr
Seq: ACGAACATGTTGAAATGGTaAACAATCTCCTCTTAAGCAGGAGTGGAAGTAATTCCTTAAGAGTTCAAGTCTCTTTGTTCGTA	Seq: ACGAGTATGCCGAAATGGTaGCCGGGTGAATTTTAGGTATTCATGATTAATTTTATTGTAAGAGTTCAAGTCTCTTTACTCGTA	Seq: GTAGGATTAGTTTAATCGGTtAAAATGACGTCTTGTGGCGACGATGTTCAGAGTTCGAGTCTCTGATCTTACC	Seq: ACGAGTATGCCGAAATGGTaGCCGGGTGAATTTTAGGTATTCATGATTAATTTTATTGTAAGAGTTCAAGTCTCTTTACTCGTA	Seq: AAGACTGTAGCATAATTGGTtAATGCAGTTCGCTCATAATGGATATTaTAAGGGTTCAAGCCCCTTCGGTCTTA	Seq: GGGCAGgTGATCCGATTGGTaATGGTGGTTCTCTGTAAAAGAATTGGTTTTTAACCGtAAAAGGTTCGATTCCTTTACTGCTCA
Str: >>>>>>>..>>>..........<<<.>>>>>.......<<<<<.>>>>....<<<<..>>>>>.......<<<<<<<<<<<<.	Str: >>>>>>>..>>>..........<<<.>>>>>.......<<<<<..>.>>>..<<<.<..>>>>>.......<<<<<<<<<<<<.	Str: >>>>>>>..>>>>.........<<<<..>>>>.......<<<<.....>>>>>.......<<<<<<<<<<<<.	Str: >>>>>>>..>>>..........<<<.>>>>>.......<<<<<..>.>>>..<<<.<..>>>>>.......<<<<<<<<<<<<.	Str: >>>>>>>..>>>>.........<<<<.>>>>>.......<<<<<.....>>>>>.......<<<<<<<<<<<<.	Str: >>>>>>.>...>>>........<<<..>>>>>.......<<<<<.>>>>...<<<<...>>>>>.......<<<<<<<<<<<<.
trnM(cat)(1-70)	trnR(tcg)(1-73)	trnC(gca)(2-74)	trnR(tcg)(1-73)	trnP(tgg)(1-74)	trnM(cat)(1-74)
Type: Met	Type: Arg	Type: Cys	Type: Arg	Type: Pro	Type: Met
Seq: TGCGATTTAGTGTAAAGGTTGCACATCAGCCTCATGAGCTGAGGGACGGGTTCAAATCCTtGGGTCGCAA	Seq: ACACCTTTAGCTGAATTGGTACAGCGTTTGTCTTCGAAGCAACTGTtTATTGGTTCGAGTCCAATAGGGTGTT	Seq: GGTTAAGTTTACAGATGGTtCTGTAGTAGACCTGCAAAGTCTATCAAGtTAGGGTTCAATTCCTTCTTAACTC	Seq: ACACCTTTAGCTGAATTGGTACAGCGTTTGTCTTCGAAGCAACTGTtTATTGGTTCGAGTCCAATAGGGTGTT	Seq: AAGGTAGATGACAAACTGGATAGTCGCTCCTTTTGGGTAGGAGAGCCTAGCGCGTTCAAGTCGCGCCTACCTTA	Seq: AAGACTGTAGCATAATCGGTtAATGCAGTTCGCTCATAATGGATATTaTAAGGGTTCAATTCCCTTCGGTCTTA
Str: >>>>>>>..>>>>.......<<<<.>>>>>.......<<<<<....>>>>.......<<<.<<<<<<<<.	Str: >>>>>>>..>>>>........<<<<..>>>>.......<<<<......>>>>>.......<<<<<<<<<<<<.	Str: >>>>>>>..>>>>........<<<<.>>>>>.......<<<<<.......>>>>.......<<<<<<<<<<<.	Str: >>>>>>>..>>>>........<<<<..>>>>.......<<<<......>>>>>.......<<<<<<<<<<<<.	Str: >>>>>>>..>>>..........<<<.>>>>>.......<<<<<......>>>>>.......<<<<<<<<<<<<.	Str: >>>>>>>..>>>>.........<<<<.>>>>>.......<<<<<.....>>>>>.......<<<<<<<<<<<<.
trnE(ttc)(1-71)	trnW(cca)(1-74)	trnK(ttt)(1-73)	trnW(cca)(1-74)	trnN(gtt)(1-73)	trnP(tgg)(1-73)
Type: Glu	Type: Trp	Type: Lys	Type: Trp	Type: Asn	Type: Pro
Seq: GGTCTTTTAGTATAACGGTAGTACAGCTGCCCTTCACGTAGCTAGTGTCAGTTCGAATCTGGTAAAGACTA	Seq: AAGAGCGTAGTATTAATtGGTtAGTATGGCGATCTCCAAAATCATCGGTAGGTGTTCGAGTCACCTCGCTCTTG	Seq: GGAAGCAGAACTCGATTGGTTGAGTGTCTCACTTTTAATGGGTATGgTTCCGGTTCGAGTCCGGGTGCTTTCA	Seq: AAGAGCGTAGTATTAATtGGTtAGTATGGCGATCTCCAAAATCATCGGTAGGTGTTCGAGTCACCTCGCTCTTG	Seq: GGTATCATGGCAGAGTGGTtAATGCGGGGTACTGTTAATACCTTTTtCAGAGGTTCAATTCCTCTTGGTGCCT	Seq: ATGATAGAAGACAAACTGGCTTGTCACTCCCTTTGGGTGGGAGAGCtTGCGTGTTCGAGTCGCGCCTATCATA
Str: >>>>>>>..>>>>.......<<<<.>>>>>.......<<<<<....>>>>>.......<<<<<<<<<<<<.	Str: >>>>>>>..>>>>..........<<<<.>.>>>.......<<<.<....>>>>>.......<<<<<<<<<<<<.	Str: >>>>>>>..>>>>........<<<<..>>>>.......<<<<......>>>>>.......<<<<<<<<<<<<.	Str: >>>>>>>..>>>>..........<<<<.>.>>>.......<<<.<....>>>>>.......<<<<<<<<<<<<.	Str: >>>>>>>..>>>..........<<<.>>>>>.......<<<<<.....>>>>>.......<<<<<<<<<<<<.	Str: >>>>>>>..>>>>........<<<<.>>>>>.......<<<<<.....>>>>>.......<<<<<<<<<<<<.
trnS(gct)(1-80)		trnL(taa)(1-83)	trnL(taa)(1-83)	trnS(tga)(1-89)	trnN(gtt)(1-74)
Type: Ser		Type: Leu	Type: Leu	Type: Ser	Type: Asn
Seq: GGAATAGTTTTCATTGGTaAGATAGAACGATTGCTAATTGTTTGGGGATACCCTTAGGTGTTCGAATCGCCTCTATTCCG		Seq: GCGAACATGTTGAAATGGTaAACAATCTCCTCTTAAGCAGGAGTGGAAGAAATTCCTTAAGAGTTCAAGTCTCTTTGTTCGTA	Seq: GCGAACATGTTGAAATGGTaAACAATCTCCTCTTAAGCAGGAGTGGAAGTAATTCCTTAAGAGTTCAAGTCTCTTTGTTCGTA	Seq: GGGTATTTGGTCGAGTCtGGTctATGGCACTCGTCTTGAAAACGAGAACTTTTGTAAAAAAGTCGTGAGTTCGAATCTCACAGTGCCCG	Seq: GGTATCATGGCAGAGTGGTtATTGCGGGGTACTGTTAATACCTTTTTCCAGAGGTTCAATTCCTCTTGATGCCT
Str: >>>>>>>.>.>>........<<.<.>>>>>.......<<<<<..>>>...<<<..>>>>>.......<<<<<<<<<<<<.		Str: >>>>>>>..>>>..........<<<.>>>>>.......<<<<<.>>>>....<<<<..>>>>>.......<<<<<<<<<<<<.	Str: >>>>>>>..>>>..........<<<.>>>>>.......<<<<<.>>>>....<<<<..>>>>>.......<<<<<<<<<<<<.	Str: >>>>>>>..>>>>...........<<<<.>>>>>.......<<<<<..>>>>>....<<<<<..>>>>>.......<<<<<<<<<<<<.	Str: >>>>>>>..>>>>........<<<<.>>>>>.......<<<<<......>>>>>.......<<<<<<<<<<<<.
trnK(ttt)(1-73)				trnI(gat)(1-71)	trnS(tga)(1-88)
Type: Lys				Type: Ile	Type: Ser
Seq: TGTAGTATAACTCAATTGGTAGAGTGTTTAGCTTTTAACTAAAAAGtTGTTGGTTCGATTCCAATTGCAACAC				Seq: AAGCTCATAATTTAATGGTAGAATAATTTCTTGATGGGAAATCTGTAGAAGTTCAAATCTTCTTGGGCTTA	Seq: GGGTATTTGGTCGAGTCtGGTttATGGCACTCGTCTTGAAAACGAGAACTTTTTATAGAAGTCGTGAGTTCAAATCTCACAGTGCCCG
Str: >>>.>>>..>>>>........<<<<.>>>>>.......<<<<<.....>>>>>.......<<<<<<<<.<<<.				Str: >>>>>>>..>>>>.......<<<<.>>>>>.......<<<<<....>>>>>.......<<<<<<<<<<<<.	Str: >>>>>>>..>>>>...........<<<<.>>>>>.......<<<<<..>>>>>...<<<<<..>>>>>.......<<<<<<<<<<<<.
trnR(tct)(1-71)					trnI(gat)(1-71)
Type: Arg					Type: Ile
Seq: ATTCTCTTAGTTCAATGGTAGAACATCATTCTTCTAAAGTGTAAATTTTGGTTCGAATCCAAAAGAGAATA					Seq: AAGCCTGTAATTTAAGGGTAGAATAGTTTTTTGATGGAAAACAGGTAGAAGTTCGAGTCTTCTTGGGCTTA
Str: >>>>>>>..>>>>.......<<<<..>>>>.......<<<<.....>>>>>.......<<<<<<<<<<<<.					Str: >>>>>>>..>>>>.......<<<<.>>>>>.......<<<<<....>>>>>.......<<<<<<<<<<<<.
trnG(tcc)(1-72)					trnK(ttt)(1-72)
Type: Gly					Type: Lys
Seq: ACGAGTATAGTTAAGTTGGTATAGCATCTACCTTCCAAGTAGAGATCATCAGTTCGAATCTGATTACTCGTA					Seq: GGAAGCATAACTCAATAGGTAGAGTAATCTGCTTTTAACAGATTAATCCTGGTTCAAGTCCAGGTGCTTTCA
Str: >>>>>>>..>>>>........<<<<.>>>>>.......<<<<<....>>>>>.......<<<<<<<<<<<<.					Str: >>>>>>>..>>>>........<<<<.>>>>>.......<<<<<....>>>>>.......<<<<<<<<<<<<.
trnD(gtc)(1-73)
Type: Asp
* | * | * | * | * | * | * |
Seq: GGGCCCTTAGCTTAACAGGTAGAGCACCTAATTGTCAATTAGGGTGgTCCCAGTTCGAATCTGGAAGGGCTCG
Str: >>>>>>>..>>>>........<<<<.>>>>>.......<<<<<......>>>>.......<<<<.<<<<<<<.

## Sheet: Table S3
Table S3 Comparison on mitogenomes among 16 Sanghuang-related species
	Fomitopsis palustris FFPRI-0507	Phellinus noxius FFPRI411160	Inonotus obliquus NBRC113408	Sanghuangporus sanghuang KACC54185	Porodaedalea pini BCRC 35384	Fomitiporia mediterranea MF3-22	Phellinus lamaoensis FFPRI411162	Coniferiporia sulphurascens FPI33613(A)Sp	Sanghuangporus vaninii Zhehuang	Porodaedalea mongolica Dai20809	Inonotus hispidus NPCB001	Porodaedalea niemelaei PN71-100-IP13	Phellinus ferrugineofuscus SpK3Phefer14	Porodaedalea chrysoloma FP-135951	Phellinus viticola PhevitSig-Sm15	Phellinus gilvus S12
GC content (%)	24.02	28.67	25.01	23.21	28.26	23.39	34.55	33.17	23.47	28.98	25.27	28.93	30.73	28.54	29.24	23.39
AT content (%)	75.9842	71.333	74.992	76.7865	71.7362	76.6099	65.4548	66.8261	76.534	71.0176	74.8037	71.0689	69.2741	71.4643	70.76	76.5096
GC skew (%)	1.60708	1.76285	3.88424	4.62461	2.66022	5.42981	4.50679	3.89079	7.43773	3.19734	4.56007	4.30931	2.62576	3.66543	4.25235	7.26922
AT skew (%)	1.26467	1.6236	-1.18111	-0.052297	0.198085	-0.66153	-2.89447	-0.299492	1.53821	-0.543874	-0.665764	-0.127099	-1.73815	-0.635316	-2.87708	1.45457
Number of tRNAs	26	27	30	27	26	27	26	25	28	25	29	24	25	27	27	28
Exons of conserved genes	24	78	26	48	38	45	20	18	36	33	46	36	17	33	21	45
Number of introns	7	61	20	32	21	28	3	1	19	17	30	19	0	16	4	28
Number of ORFs	18	95	43	0	100	66	18	30	NA	41	67	38	NA	36	14	39
Number of HEG (lag&giy)	0	21	0	0	15	22	2	0	NA	NA	24	11	NA	8	NA	23
Mitogenome length	63479	163449	119110	112060	144970	115036	45604	58959	97345	114176	170878	95209	57388	94268	53885	99381
Length of core genes (bp)	13989	14634	13854	14083	17754	15429	16914	15143	16857	15933	14499	15729	14235	15729	14514	14361
Length of tRNA (bp)	1940	2015	2225	1998	1940	2011	1946	1870	2048	1870	2155	1787	1870	1870	2022	2087
Length of rRNA	4798	5327	5486	4092	6534	5624	5315	7178	2658	2736	5828	6473	6153	6472	5132	2783
Length of uORF (bp)	17058	59277	32664	40428	72240	51972	12060	15699	8658	32553	61971	32040	12198	30369	10944	28281
Length of intronic region (bp)	3315	40957	19105	37964	8956	13294	1047	755	42544	16504	24367	8252	0	7345	2660	25466
Length of non-coding gene (bp)	22379	41239	45776	13495	37546	26706	8322	18314	24580	44580	62058	30928	22932	32483	18613	26403
Length of introns (bp)	10191	62449	25057	50825	25366	34228	2829	755	42544	20335	41866	22325	0	17776	4169	44552
Length of repeats (bp)	3288	7662	2814	1569	1252	1022	88	441	756	1085	1795	935	3450	926	299	1053
Length of core genes (%)	0.220372	0.0895325	0.116313	0.125674	0.122467	0.134123	0.370889	0.256839	0.173168	0.139548	0.08485	0.165205	0.248048	0.166854	0.269351	0.144504
Length of tRNA (%)	0.0305613	0.012328	0.0186802	0.0178297	0.0133821	0.0174815	0.0426717	0.031717	0.0210386	0.0163782	0.0126113	0.0187692	0.0325852	0.0198371	0.0375244	0.021
Length of rRNA (%)	0.0755841	0.0325912	0.0460583	0.0365162	0.0450714	0.048889	0.116547	0.121746	0.0273049	0.023963	0.0341062	0.0679873	0.107218	0.0686553	0.0952399	0.0280033
Length of uORF (%)	0.268719	0.362664	0.274234	0.360771	0.49831	0.451789	0.26445	0.26627	0.0889414	0.285112	0.362662	0.336523	0.212553	0.322156	0.203099	0.284571
Length of intronic region (%)	0.052222	0.25058	0.160398	0.338783	0.0617783	0.115564	0.0229585	0.0128055	0.437044	0.144549	0.142599	0.0866725	0	0.0779162	0.0493644	0.256246
Length of non-coding gene (%)	0.352542	0.252305	0.384317	0.120427	0.258992	0.232153	0.182484	0.310623	0.252504	0.39045	0.363171	0.324843	0.399596	0.344581	0.345421	0.265675
Length of introns (%)	0.160541	0.38207	0.210369	0.453552	0.174974	0.297542	0.062034	0.0128055	0.437044	0.178102	0.245005	0.234484	0	0.188569	0.0773685	0.448295

## Sheet: Table S4
Table S4 Sequence features of genomes of 16 Sanghuang-related species
genome features
	Length	A	T	G	C	GC-content	AT-content	GC-skew	AT-skew
Fomitopsis palustris	63479	24422	23812	7745	7500	0.240158	0.759842	0.0160708	0.0126467
Phellinus noxius	163449	59243	57350	23841	23015	0.28667	0.71333	0.0176285	0.016236
Inonotus obliquus	119110	44134	45189	15472	14315	0.25008	0.74992	0.0388424	-0.0118111
Sanghuangporus sanghuang	112060	43001	43046	13608	12405	0.232135	0.767865	0.0462461	-0.00052297
Porodaedalea pini	144970	52101	51895	21032	19942	0.282638	0.717362	0.0266022	0.00198085
Fomitiporia mediterranea	115036	43773	44356	14184	12723	0.233901	0.766099	0.0542981	-0.0066153
Phellinus lamaoensis	45604	14493	15357	8232	7522	0.345452	0.654548	0.0450679	-0.0289447
Coniferiporia sulphurascens	58959	19641	19759	10160	9399	0.331739	0.668261	0.0389079	-0.00299492
Sanghuangporus vaninii	97345	37824	36678	12271	10572	0.23466	0.76534	0.0743773	0.0153821
Porodaedalea mongolica	114176	40322	40763	17074	16016	0.289816	0.710176	0.0319734	-0.00543874
Inonotus hispidus	170878	63486	64337	22597	20626	0.252947	0.748037	0.0456007	-0.00665764
Porodaedalea niemelaei	95209	33789	33875	14366	13179	0.289311	0.710689	0.0430931	-0.00127099
Phellinus ferrugineofuscus	57388	19532	20223	9048	8585	0.307259	0.692741	0.0262576	-0.0173815
Porodaedalea chrysoloma	94268	33470	33898	13943	12957	0.285357	0.714643	0.0366543	-0.00635316
Phellinus viticola	53885	18516	19613	8213	7543	0.2924	0.7076	0.0425235	-0.0287708
Phellinus gilvus	99381	38571	37465	12521	10824	0.234904	0.765096	0.0726922	0.0145457

## Sheet: Table S5
Table S6 Repetitive sequence analysis of Sanghuangporus species and Sanghuang-related species.
Query/Subject ID	Identity(%)	Aligment length	Mismatches	Gap openings	Q.start	Q.end	S.start	S.end	e-value	Bit score
S. sanghuang	100	112060	0	0	1	112060	1	112060	0	206900
S. sanghuang	100	1221	0	0	110840	112060	1221	1	0	2255
S. sanghuang	100	1221	0	0	1	1221	112060	110840	0	2255
S. sanghuang	77.287	929	157	42	9719	10625	6289	7185	1.68e-140	497
S. sanghuang	77.263	928	159	38	6289	7185	9719	10625	1.68e-140	497
S. sanghuang	80.165	363	42	10	75129	75469	7193	6839	2.42e-64	244
S. sanghuang	80.165	363	42	10	6839	7193	75469	75129	2.42e-64	244
S. sanghuang	78.531	354	46	11	75138	75469	10624	10279	1.14e-52	206
S. sanghuang	78.531	354	46	11	10279	10624	75469	75138	1.14e-52	206
S. sanghuang	94.545	55	1	2	96748	96802	107129	107181	5.57e-16	84.2
S. sanghuang	97.727	44	1	0	109162	109205	109120	109163	9.33e-14	76.8
S. sanghuang	91.667	48	4	0	56831	56878	54053	54100	5.61e-11	67.6
S. sanghuang	91.667	48	4	0	54053	54100	56831	56878	5.61e-11	67.6
S. vaninii	100	97345	0	0	1	97345	1	97345	0	179800
S. vaninii	86.441	177	16	5	94826	94994	90576	90752	3.12e-47	187
S. vaninii	86.441	177	16	5	90576	90752	94826	94994	3.12e-47	187
S. vaninii	98.182	55	1	0	97291	97345	55	1	5.4e-20	97.1
S. vaninii	98.182	55	1	0	1	55	97345	97291	5.4e-20	97.1
S. vaninii	97.826	46	0	1	80413	80458	71961	72005	1.96e-14	78.7
S. vaninii	97.826	46	0	1	71961	72005	80413	80458	1.96e-14	78.7
P. gilvus	100	99381	0	0	1	99381	1	99381	0	183500
P. gilvus	99.719	1067	1	2	98310	99376	1065	1	0	1953
P. gilvus	99.719	1067	1	2	1	1065	99376	98310	0	1953
P. gilvus	86.441	177	16	5	95845	96013	91595	91771	3.25e-47	187
P. gilvus	86.441	177	16	5	91595	91771	95845	96013	3.25e-47	187
P. gilvus	85.859	99	3	7	98841	98928	607	509	2.02e-19	95.3
P. gilvus	85.859	99	3	7	98841	98928	98768	98866	2.02e-19	95.3
P. gilvus	85.859	99	3	7	98768	98866	98841	98928	2.02e-19	95.3
P. gilvus	85.859	99	3	7	509	607	98928	98841	2.02e-19	95.3
P. gilvus	78.659	164	13	13	98768	98927	534	389	9.42e-18	89.8
P. gilvus	84.848	99	3	7	509	607	448	534	9.42e-18	89.8
P. gilvus	84.848	99	3	7	448	534	509	607	9.42e-18	89.8
P. gilvus	84.848	99	3	7	448	534	98866	98768	9.42e-18	89.8
P. gilvus	97.826	46	0	1	81431	81476	72979	73023	2.04e-14	78.7
P. gilvus	97.826	46	0	1	72979	73023	81431	81476	2.04e-14	78.7
C. sulphurascens	100	58959	0	0	1	58959	1	58959	0	108900
C. sulphurascens	84.27	178	20	7	52307	52477	5108	4932	1.49e-41	167
C. sulphurascens	81.951	205	30	6	51773	51974	7783	7583	1.49e-41	167
C. sulphurascens	81.951	205	30	6	7583	7783	51974	51773	1.49e-41	167
C. sulphurascens	84.571	175	19	7	4935	5108	52474	52307	1.49e-41	167
C. sulphurascens	76.025	317	72	4	56244	56558	55238	54924	6.93e-40	161
C. sulphurascens	76.025	317	72	4	54924	55238	56558	56244	6.93e-40	161
C. sulphurascens	92.857	84	6	0	5173	5256	52321	52238	3.27e-28	122
C. sulphurascens	95.833	72	1	2	35523	35593	15982	15912	5.47e-26	115
C. sulphurascens	95.833	72	1	2	15912	15982	35593	35523	5.47e-26	115
C. sulphurascens	100	43	0	0	28548	28590	27620	27662	2e-15	80.5
C. sulphurascens	100	43	0	0	27620	27662	28548	28590	2e-15	80.5
C. sulphurascens	100	42	0	0	40849	40890	27905	27864	7.18e-15	78.7
C. sulphurascens	100	42	0	0	27864	27905	40890	40849	7.18e-15	78.7
C. sulphurascens	100	37	0	0	39402	39438	26242	26278	4.32e-12	69.4
C. sulphurascens	100	37	0	0	26242	26278	39402	39438	4.32e-12	69.4
C. sulphurascens	100	36	0	0	26280	26315	15941	15976	1.55e-11	67.6
C. sulphurascens	95.238	42	2	0	26249	26290	25381	25340	1.55e-11	67.6
C. sulphurascens	95.238	42	2	0	25340	25381	26290	26249	1.55e-11	67.6
C. sulphurascens	100	36	0	0	15941	15976	26280	26315	1.55e-11	67.6
C. sulphurascens	100	36	0	0	50877	50912	34990	34955	1.55e-11	67.6
C. sulphurascens	100	36	0	0	34955	34990	50912	50877	1.55e-11	67.6
C. sulphurascens	100	35	0	0	50263	50297	26282	26316	5.59e-11	65.8
C. sulphurascens	100	35	0	0	34953	34987	26283	26317	5.59e-11	65.8
C. sulphurascens	100	35	0	0	26283	26317	34953	34987	5.59e-11	65.8
C. sulphurascens	100	35	0	0	26282	26316	50263	50297	5.59e-11	65.8
F. mediterranea	100	115036	0	0	1	115036	1	115036	0	212400
F. mediterranea	91.685	457	36	2	77746	78201	5692	5237	0	632
F. mediterranea	91.685	457	36	2	5237	5692	78201	77746	0	632
F. mediterranea	81.356	649	95	17	84485	85112	74623	75266	1.06e-142	505
F. mediterranea	81.356	649	95	17	74623	75266	84485	85112	1.06e-142	505
F. mediterranea	77.855	718	128	26	86843	87543	76460	75757	5.1e-116	416
F. mediterranea	77.824	717	130	24	75757	76460	87543	86843	5.1e-116	416
F. mediterranea	80.871	528	89	11	103908	104429	76427	75906	1.1e-112	405
F. mediterranea	80.712	534	91	11	75906	76433	104429	103902	1.1e-112	405
F. mediterranea	78.131	535	107	7	103902	104429	86870	87401	1.9e-90	331
F. mediterranea	78.131	535	107	7	86870	87401	103902	104429	1.9e-90	331
F. mediterranea	100	160	0	0	85462	85621	70316	70475	6.93e-80	296
F. mediterranea	100	160	0	0	70316	70475	85462	85621	6.93e-80	296
F. mediterranea	91.096	146	8	4	16496	16638	7534	7391	9.35e-49	193
F. mediterranea	90.604	149	9	4	7391	7537	16638	16493	9.35e-49	193
F. mediterranea	94.355	124	5	2	106310	106432	104917	104795	1.21e-47	189
F. mediterranea	94.355	124	5	2	104795	104917	106432	106310	1.21e-47	189
F. mediterranea	86.093	151	14	6	82340	82486	31761	31908	1.23e-37	156
F. mediterranea	86.093	151	14	6	31761	31908	82340	82486	1.23e-37	156
F. mediterranea	96.053	76	3	0	85327	85402	80285	80360	3.46e-28	124
F. mediterranea	96.053	76	3	0	80285	80360	85327	85402	3.46e-28	124
F. mediterranea	81.752	137	18	7	70284	70417	16784	16652	3.49e-23	108
F. mediterranea	81.752	137	18	7	16652	16784	70417	70284	3.49e-23	108
F. mediterranea	78.882	161	28	4	55123	55283	53750	53904	4.51e-22	104
F. mediterranea	78.882	161	28	4	53750	53904	55123	55283	4.51e-22	104
F. mediterranea	91.667	72	5	1	82493	82564	31958	32028	2.1e-20	99
F. mediterranea	91.667	72	5	1	31958	32028	82493	82564	2.1e-20	99
F. mediterranea	92.982	57	3	1	9404	9460	32949	33004	2.11e-15	82.4
F. mediterranea	90.164	61	2	3	100827	100884	88376	88435	9.83e-14	76.8
F. mediterranea	90.164	61	2	3	88376	88435	100827	100884	9.83e-14	76.8
F. mediterranea	92	50	4	0	23708	23757	20944	20993	4.57e-12	71.3
F. mediterranea	92	50	4	0	20944	20993	23708	23757	4.57e-12	71.3
F. palustris	100	63479	0	0	1	63479	1	63479	0	117200
F. palustris	82.327	911	130	22	39724	40619	28463	27569	0	761
F. palustris	82.464	901	129	21	27579	28463	40611	39724	0	761
F. palustris	93.627	408	11	11	59856	60260	11499	11104	1.86e-170	595
F. palustris	93.627	408	11	11	11104	11499	60260	59856	1.86e-170	595
F. palustris	97.603	292	4	2	4636	4927	3230	3518	5.39e-141	497
F. palustris	97.603	292	4	2	3230	3518	4636	4927	5.39e-141	497
F. palustris	88.265	196	23	0	43065	43260	34514	34709	4.66e-62	235
F. palustris	88.265	196	23	0	34514	34709	43065	43260	4.66e-62	235
F. palustris	84.571	175	20	6	33843	34015	26606	26775	1.73e-41	167
F. palustris	84.571	175	20	6	26606	26775	33843	34015	1.73e-41	167
F. palustris	95.146	103	4	1	9833	9935	22199	22098	8.03e-40	161
F. palustris	97.802	91	2	0	27167	27257	9837	9927	1.04e-38	158
F. palustris	97.802	91	2	0	9837	9927	27167	27257	1.04e-38	158
F. palustris	90.196	102	10	0	43019	43120	27360	27461	1.75e-31	134
F. palustris	90.196	102	10	0	27360	27461	43019	43120	1.75e-31	134
F. palustris	91.765	85	1	3	4548	4626	3053	3137	2.28e-25	113
F. palustris	94.828	58	3	0	34512	34569	27404	27461	1.07e-18	91.6
F. palustris	94.828	58	3	0	27404	27461	34512	34569	1.07e-18	91.6
I. hispidus	100	171046	0	0	1	171046	1	171046	0	315900
I. hispidus	81.796	2428	309	72	155399	157767	107134	109487	0	1912
I. hispidus	81.796	2428	309	72	107134	109487	155399	157767	0	1912
I. hispidus	76.754	3420	690	89	150374	153743	99449	102813	0	1814
I. hispidus	76.768	3422	686	93	99449	102813	150374	153743	0	1814
I. hispidus	83.015	1413	213	22	159427	160821	139732	138329	0	1254
I. hispidus	83.015	1413	213	22	138332	139735	160818	159424	0	1254
I. hispidus	94.925	532	15	9	140071	140597	8018	7494	0	822
I. hispidus	94.925	532	15	9	7494	8018	140597	140071	0	822
I. hispidus	85.988	678	74	20	161320	161985	83886	84554	0	706
I. hispidus	85.988	678	74	20	83886	84554	161320	161985	0	706
I. hispidus	82.745	736	118	8	165952	166684	162571	163300	0	647
I. hispidus	82.745	736	118	8	162571	163300	165952	166684	0	647
I. hispidus	100	309	0	0	109391	109699	11812	11504	2.27e-162	571
I. hispidus	100	309	0	0	11504	11812	109699	109391	2.27e-162	571
I. hispidus	72.639	1758	409	64	109484	111203	104343	106066	1.08e-145	516
I. hispidus	72.624	1757	411	61	104343	106066	109484	111203	1.08e-145	516
I. hispidus	81.601	587	90	18	103392	103968	98840	99418	8.53e-132	470
I. hispidus	81.601	587	90	18	98840	99418	103392	103968	8.53e-132	470
I. hispidus	91.536	319	9	11	125314	125620	54009	54321	6.74e-118	424
I. hispidus	91.536	319	9	11	54009	54321	125314	125620	6.74e-118	424
I. hispidus	92.105	266	19	2	136273	136538	7773	7510	6.88e-103	374
I. hispidus	92.395	263	18	2	7513	7773	136535	136273	6.88e-103	374
I. hispidus	71.177	1648	403	63	104264	105875	99689	101300	1.5e-94	346
I. hispidus	71.247	1652	395	70	99689	101300	104264	105875	1.5e-94	346
I. hispidus	90.226	266	22	3	140311	140574	136273	136536	5.4e-94	344
I. hispidus	90.226	266	22	3	136273	136536	140311	140574	5.4e-94	344
I. hispidus	85.517	290	32	8	43982	44263	42499	42786	5.51e-79	294
I. hispidus	85.616	292	28	12	42499	42786	43982	44263	5.51e-79	294
I. hispidus	73.007	878	211	24	147203	148069	110343	111205	3.32e-76	285
I. hispidus	73.068	880	207	25	110343	111205	147203	148069	3.32e-76	285
I. hispidus	92.442	172	13	0	98924	99095	84037	84208	1.57e-64	246
I. hispidus	92.442	172	13	0	84037	84208	98924	99095	1.57e-64	246
I. hispidus	82.5	280	30	16	149016	149285	98528	98258	5.67e-59	228
I. hispidus	82.5	280	30	16	98258	98528	149285	149016	5.67e-59	228
I. hispidus	90.116	172	17	0	161472	161643	98924	99095	7.33e-58	224
I. hispidus	90.116	172	17	0	98924	99095	161472	161643	7.33e-58	224
I. hispidus	99.187	123	1	0	157762	157884	11500	11378	2.64e-57	222
I. hispidus	97.674	129	3	0	11378	11506	157884	157756	2.64e-57	222
I. hispidus	78.462	325	50	13	161673	161985	145631	145947	5.75e-49	195
I. hispidus	78.328	323	54	12	145631	145947	161673	161985	5.75e-49	195
I. hispidus	92.92	113	6	2	127523	127634	11834	11945	1.62e-39	163
I. hispidus	92.92	113	6	2	11834	11945	127523	127634	1.62e-39	163
I. hispidus	90.598	117	9	2	154409	154524	144606	144721	9.76e-37	154
I. hispidus	90.598	117	9	2	144606	144721	154409	154524	9.76e-37	154
I. hispidus	87.255	102	13	0	58062	58163	49408	49509	1.28e-25	117
I. hispidus	87.255	102	13	0	49408	49509	58062	58163	1.28e-25	117
I. hispidus	94.521	73	2	1	125627	125697	54433	54505	5.96e-24	111
I. hispidus	94.521	73	2	1	54433	54505	125627	125697	5.96e-24	111
I. hispidus	90.909	77	7	0	15904	15980	12077	12153	9.97e-22	104
I. hispidus	95.455	66	2	1	162090	162154	15260	15325	9.97e-22	104
I. hispidus	90.909	77	7	0	12077	12153	15904	15980	9.97e-22	104
I. hispidus	95.455	66	2	1	15260	15325	162090	162154	9.97e-22	104
I. hispidus	94.03	67	4	0	95511	95577	95313	95379	3.59e-21	102
I. hispidus	94.03	67	4	0	95313	95379	95511	95577	3.59e-21	102
I. hispidus	98.276	58	0	1	111826	111882	165009	164952	1.29e-20	100
I. hispidus	100	50	0	0	149460	149509	98497	98546	2.16e-18	93.5
I. hispidus	83.673	98	14	2	149703	149798	95150	95053	7.76e-18	91.6
I. hispidus	83.333	102	13	4	95053	95153	149798	149700	7.76e-18	91.6
I. hispidus	82.301	113	11	6	160842	160948	149780	149671	2.79e-17	89.8
I. hispidus	82.301	113	11	6	149671	149780	160948	160842	2.79e-17	89.8
I. hispidus	84.091	88	9	5	111438	111523	111374	111458	1.68e-14	80.5
I. hispidus	84.091	88	9	5	111374	111458	111438	111523	1.68e-14	80.5
I. hispidus	92.453	53	3	1	136077	136129	7890	7839	7.82e-13	75
I. hispidus	92.453	53	3	1	140194	140245	136077	136129	7.82e-13	75
I. hispidus	92.453	53	3	1	7839	7890	136129	136077	7.82e-13	75
I. hispidus	92.453	53	3	1	136077	136129	140194	140245	7.82e-13	75
I. hispidus	89.655	58	5	1	153588	153645	143542	143486	2.81e-12	73.1
I. hispidus	86.567	67	8	1	143486	143551	153645	153579	2.81e-12	73.1
I. hispidus	77.5	120	25	2	22836	22954	19941	20059	1.01e-11	71.3
I. hispidus	77.5	120	25	2	19941	20059	22836	22954	1.01e-11	71.3
I. hispidus	86.364	66	8	1	143486	143550	102714	102649	1.01e-11	71.3
I. hispidus	86.364	66	8	1	102649	102714	143550	143486	1.01e-11	71.3
I. hispidus	83.75	80	6	5	138247	138326	13602	13530	3.64e-11	69.4
I. hispidus	83.75	80	6	5	13530	13602	138326	138247	3.64e-11	69.4
I. obliquus	100	119110	0	0	1	119110	1	119110	0	220000
I. obliquus	84.743	1809	254	13	68590	70387	57383	59180	0	1792
I. obliquus	84.743	1809	254	13	57383	59180	68590	70387	0	1792
I. obliquus	84.18	512	71	5	80013	80519	65905	66411	1.14e-137	488
I. obliquus	84.18	512	71	5	65905	66411	80013	80519	1.14e-137	488
I. obliquus	82.188	393	64	6	94386	94775	90030	89641	5.66e-91	333
I. obliquus	82.188	393	64	6	89641	90030	94775	94386	5.66e-91	333
I. obliquus	92.241	232	18	0	95502	95733	45931	46162	7.33e-90	329
I. obliquus	85.993	307	43	0	113758	114064	68160	68466	7.33e-90	329
I. obliquus	92.241	232	18	0	45931	46162	95502	95733	7.33e-90	329
I. obliquus	85.993	307	43	0	68160	68466	113758	114064	7.33e-90	329
I. obliquus	71.774	1240	287	51	114086	115296	62411	63616	9.61e-79	292
I. obliquus	71.774	1240	287	51	62411	63616	114086	115296	9.61e-79	292
I. obliquus	88.496	226	24	1	117329	117552	53057	53282	1.25e-72	272
I. obliquus	88.496	226	24	1	53057	53282	117329	117552	1.25e-72	272
I. obliquus	87.671	219	19	6	93000	93213	61743	61958	2.11e-65	248
I. obliquus	87.671	219	19	6	61743	61958	93000	93213	2.11e-65	248
I. obliquus	81.852	270	34	11	87681	87940	25890	26154	7.7e-55	213
I. obliquus	81.852	270	34	11	25890	26154	87681	87940	7.7e-55	213
I. obliquus	91.406	128	10	1	104437	104564	73894	74020	3.63e-43	174
I. obliquus	91.406	128	10	1	73894	74020	104437	104564	3.63e-43	174
I. obliquus	90.09	111	9	2	93088	93197	57169	57278	1.02e-33	143
I. obliquus	90.09	111	9	2	57169	57278	93088	93197	1.02e-33	143
I. obliquus	97.59	83	1	1	64340	64422	53578	53659	3.68e-33	141
I. obliquus	97.59	83	1	1	53578	53659	64340	64422	3.68e-33	141
I. obliquus	88.785	107	12	0	65044	65150	65008	65114	2.22e-30	132
I. obliquus	88.785	107	12	0	65008	65114	65044	65150	2.22e-30	132
I. obliquus	88.66	97	9	2	52967	53062	113629	113724	6.21e-26	117
I. obliquus	93.421	76	5	0	113142	113217	61883	61958	8.03e-25	113
I. obliquus	93.421	76	5	0	61883	61958	113142	113217	8.03e-25	113
I. obliquus	80.12	166	20	9	39401	39565	18044	18197	2.89e-24	111
I. obliquus	80.12	166	20	9	18044	18197	39401	39565	2.89e-24	111
I. obliquus	84.167	120	12	5	117187	117305	52969	53082	1.04e-23	110
I. obliquus	84.167	120	12	5	52969	53082	117187	117305	1.04e-23	110
I. obliquus	100	57	0	0	64476	64532	113648	113704	1.34e-22	106
I. obliquus	86.275	102	6	4	117181	117282	113625	113718	4.83e-22	104
I. obliquus	95.161	62	2	1	64471	64532	52981	53041	8.09e-20	97.1
I. obliquus	95.161	62	2	1	52981	53041	64471	64532	8.09e-20	97.1
I. obliquus	97.561	41	1	0	64338	64378	53649	53689	4.9e-12	71.3
I. obliquus	97.561	41	1	0	53649	53689	64338	64378	4.9e-12	71.3
P. chrysoloma	100	94268	0	0	1	94268	1	94268	0	174100
P. chrysoloma	80.077	778	144	9	51524	52297	2815	3585	8.93e-162	568
P. chrysoloma	80.077	778	144	9	2815	3585	51524	52297	8.93e-162	568
P. chrysoloma	100	207	0	0	53152	53358	51587	51381	3.47e-106	383
P. chrysoloma	100	207	0	0	51381	51587	53358	53152	3.47e-106	383
P. chrysoloma	83.095	420	42	19	82024	82420	70171	70584	7.57e-98	355
P. chrysoloma	83.095	420	42	19	70171	70584	82024	82420	7.57e-98	355
P. chrysoloma	86.17	282	36	1	52818	53099	47031	46753	1e-81	302
P. chrysoloma	86.17	282	36	1	46753	47031	53099	52818	1e-81	302
P. chrysoloma	95.89	73	3	0	66883	66955	9224	9296	1.08e-26	119
P. chrysoloma	95.89	73	3	0	9224	9296	66883	66955	1.08e-26	119
P. chrysoloma	87.5	104	10	3	75376	75478	48661	48762	3.89e-26	117
P. chrysoloma	87.5	104	10	3	48661	48762	75376	75478	3.89e-26	117
P. chrysoloma	81.061	132	18	6	66584	66715	9069	9193	1.41e-20	99
P. chrysoloma	81.061	132	18	6	9069	9193	66584	66715	1.41e-20	99
P. chrysoloma	95.082	61	2	1	67329	67389	63670	63729	1.82e-19	95.3
P. chrysoloma	95.082	61	2	1	63670	63729	67329	67389	1.82e-19	95.3
P. chrysoloma	92.188	64	4	1	79475	79537	75139	75202	8.48e-18	89.8
P. chrysoloma	92.188	64	4	1	75139	75202	79475	79537	8.48e-18	89.8
P. ferrugineofuscus	100	57388	0	0	1	57388	1	57388	0	106000
P. ferrugineofuscus	89.796	294	27	3	57092	57383	53478	53770	7.74e-104	374
P. ferrugineofuscus	89.796	294	27	3	53478	53770	57092	57383	7.74e-104	374
P. ferrugineofuscus	98.113	106	1	1	32229	32334	28002	28106	1.4e-46	183
P. ferrugineofuscus	98.113	106	1	1	28002	28106	32229	32334	1.4e-46	183
P. ferrugineofuscus	98.958	96	1	0	31869	31964	28007	28102	3.03e-43	172
P. ferrugineofuscus	98.958	96	1	0	28007	28102	31869	31964	3.03e-43	172
P. ferrugineofuscus	98.936	94	1	0	32234	32327	31869	31962	3.92e-42	169
P. ferrugineofuscus	98.936	94	1	0	31869	31962	32234	32327	3.92e-42	169
P. ferrugineofuscus	96.939	98	3	0	19526	19623	11025	10928	5.07e-41	165
P. ferrugineofuscus	95.238	105	3	2	10928	11030	19623	19519	5.07e-41	165
P. ferrugineofuscus	100	83	0	0	32088	32170	31673	31591	1.1e-37	154
P. ferrugineofuscus	100	83	0	0	31591	31673	32170	32088	1.1e-37	154
P. ferrugineofuscus	100	82	0	0	41002	41083	11014	10933	3.95e-37	152
P. ferrugineofuscus	100	82	0	0	41002	41083	19537	19618	3.95e-37	152
P. ferrugineofuscus	100	82	0	0	19537	19618	41002	41083	3.95e-37	152
P. ferrugineofuscus	100	82	0	0	10933	11014	41083	41002	3.95e-37	152
P. ferrugineofuscus	88.889	126	2	5	15847	15967	11635	11517	6.61e-35	145
P. ferrugineofuscus	97.561	82	1	1	35734	35815	26728	26808	3.07e-33	139
P. ferrugineofuscus	97.561	82	1	1	26728	26808	35734	35815	3.07e-33	139
P. ferrugineofuscus	94.048	84	1	3	53386	53467	19180	19261	8.61e-29	124
P. ferrugineofuscus	100	67	0	0	53392	53458	42454	42388	8.61e-29	124
P. ferrugineofuscus	94.048	84	1	3	19180	19261	53386	53467	8.61e-29	124
P. ferrugineofuscus	100	67	0	0	42388	42454	53458	53392	8.61e-29	124
P. ferrugineofuscus	98.529	68	1	0	49204	49271	19026	19093	1.11e-27	121
P. ferrugineofuscus	93.827	81	4	1	42192	42272	33853	33932	1.11e-27	121
P. ferrugineofuscus	93.827	81	4	1	33853	33932	42192	42272	1.11e-27	121
P. ferrugineofuscus	98.529	68	1	0	19026	19093	49204	49271	1.11e-27	121
P. ferrugineofuscus	100	64	0	0	51545	51608	19242	19179	4.01e-27	119
P. ferrugineofuscus	95.89	73	3	0	53386	53458	51607	51535	4.01e-27	119
P. ferrugineofuscus	100	64	0	0	19179	19242	51608	51545	4.01e-27	119
P. ferrugineofuscus	95.89	73	3	0	51535	51607	53458	53386	4.01e-27	119
P. ferrugineofuscus	93.671	79	3	2	4339	4417	11564	11640	1.44e-26	117
P. ferrugineofuscus	93.506	77	3	1	47365	47439	19631	19707	1.86e-25	113
P. ferrugineofuscus	93.506	77	3	1	19631	19707	47365	47439	1.86e-25	113
P. ferrugineofuscus	98.413	63	1	0	29419	29481	22933	22995	6.7e-25	111
P. ferrugineofuscus	100	60	0	0	40368	40427	28997	29056	6.7e-25	111
P. ferrugineofuscus	98.413	63	1	0	22933	22995	29419	29481	6.7e-25	111
P. ferrugineofuscus	100	60	0	0	28997	29056	40368	40427	6.7e-25	111
P. ferrugineofuscus	95.714	70	0	2	42385	42454	19252	19186	2.41e-24	110
P. ferrugineofuscus	95.714	70	0	2	19186	19252	42454	42385	2.41e-24	110
P. ferrugineofuscus	95.588	68	2	1	53411	53478	35764	35830	8.67e-24	108
P. ferrugineofuscus	95.522	67	3	0	51535	51601	42388	42454	8.67e-24	108
P. ferrugineofuscus	95.522	67	3	0	42388	42454	51535	51601	8.67e-24	108
P. ferrugineofuscus	95.588	68	2	1	35764	35830	53411	53478	8.67e-24	108
P. ferrugineofuscus	100	57	0	0	53366	53422	22942	22998	3.12e-23	106
P. ferrugineofuscus	100	57	0	0	22942	22998	53366	53422	3.12e-23	106
P. ferrugineofuscus	90.909	77	5	2	26712	26786	10986	10910	4.03e-22	102
P. ferrugineofuscus	90.909	77	5	2	10910	10986	26786	26712	4.03e-22	102
P. ferrugineofuscus	98.246	57	1	0	53788	53844	10073	10017	1.45e-21	100
P. ferrugineofuscus	100	54	0	0	53366	53419	29428	29481	1.45e-21	100
P. ferrugineofuscus	100	54	0	0	29428	29481	53366	53419	1.45e-21	100
P. ferrugineofuscus	98.246	57	1	0	10017	10073	53844	53788	1.45e-21	100
P. ferrugineofuscus	90.789	76	4	2	53411	53486	26757	26829	5.22e-21	99
P. ferrugineofuscus	98.214	56	1	0	48581	48636	43309	43364	5.22e-21	99
P. ferrugineofuscus	98.214	56	1	0	43309	43364	48581	48636	5.22e-21	99
P. ferrugineofuscus	90.789	76	4	2	26757	26829	53411	53486	5.22e-21	99
P. ferrugineofuscus	98.148	54	1	0	32263	32316	19078	19025	6.75e-20	95.3
P. ferrugineofuscus	98.148	54	1	0	31898	31951	19078	19025	6.75e-20	95.3
P. ferrugineofuscus	98.148	54	1	0	28036	28089	19078	19025	6.75e-20	95.3
P. ferrugineofuscus	96.491	57	2	0	19025	19081	28089	28033	6.75e-20	95.3
P. ferrugineofuscus	96.491	57	2	0	19025	19081	31951	31895	6.75e-20	95.3
P. ferrugineofuscus	96.491	57	2	0	19025	19081	32316	32260	6.75e-20	95.3
P. ferrugineofuscus	96.429	56	2	0	26712	26767	19565	19620	2.43e-19	93.5
P. ferrugineofuscus	96.429	56	2	0	19565	19620	26712	26767	2.43e-19	93.5
P. ferrugineofuscus	96.429	56	2	0	49204	49259	28088	28033	2.43e-19	93.5
P. ferrugineofuscus	96.429	56	2	0	49204	49259	31950	31895	2.43e-19	93.5
P. ferrugineofuscus	96.429	56	2	0	49204	49259	32315	32260	2.43e-19	93.5
P. ferrugineofuscus	96.491	57	1	1	50588	50643	34617	34561	2.43e-19	93.5
P. ferrugineofuscus	98.113	53	1	0	32263	32315	49256	49204	2.43e-19	93.5
P. ferrugineofuscus	98.113	53	1	0	31898	31950	49256	49204	2.43e-19	93.5
P. ferrugineofuscus	98.113	53	1	0	28036	28088	49256	49204	2.43e-19	93.5
P. ferrugineofuscus	96.491	57	1	1	34561	34617	50643	50588	2.43e-19	93.5
P. ferrugineofuscus	96.429	56	1	1	4426	4481	11577	11631	8.73e-19	91.6
P. ferrugineofuscus	96.364	55	2	0	40002	40056	19531	19585	8.73e-19	91.6
P. ferrugineofuscus	98.113	53	0	1	54540	54592	19583	19634	8.73e-19	91.6
P. ferrugineofuscus	90.141	71	5	2	51571	51639	28004	28074	8.73e-19	91.6
P. ferrugineofuscus	90.141	71	5	2	51571	51639	32231	32301	8.73e-19	91.6
P. ferrugineofuscus	96.364	55	2	0	19531	19585	40002	40056	8.73e-19	91.6
P. ferrugineofuscus	90.141	71	5	2	28004	28074	51571	51639	8.73e-19	91.6
P. ferrugineofuscus	90.141	71	5	2	32231	32301	51571	51639	8.73e-19	91.6
P. ferrugineofuscus	98.113	53	0	1	19583	19634	54540	54592	8.73e-19	91.6
P. ferrugineofuscus	96.296	54	2	0	41030	41083	26712	26765	3.14e-18	89.8
P. ferrugineofuscus	100	48	0	0	42388	42435	35811	35764	3.14e-18	89.8
P. ferrugineofuscus	96.296	54	2	0	26712	26765	41030	41083	3.14e-18	89.8
P. ferrugineofuscus	100	48	0	0	35764	35811	42435	42388	3.14e-18	89.8
P. ferrugineofuscus	86.207	87	5	4	34536	34617	9761	9677	1.13e-17	87.9
P. ferrugineofuscus	98	50	1	0	40007	40056	11015	10966	1.13e-17	87.9
P. ferrugineofuscus	98	50	1	0	44636	44685	28514	28465	1.13e-17	87.9
P. ferrugineofuscus	98	50	1	0	35897	35946	29057	29008	1.13e-17	87.9
P. ferrugineofuscus	86.207	87	5	4	9677	9761	34617	34536	1.13e-17	87.9
P. ferrugineofuscus	98	50	1	0	29008	29057	35946	35897	1.13e-17	87.9
P. ferrugineofuscus	94.643	56	2	1	4426	4481	4354	4408	4.06e-17	86.1
P. ferrugineofuscus	94.643	56	2	1	4354	4408	4426	4481	4.06e-17	86.1
P. ferrugineofuscus	100	46	0	0	42390	42435	26802	26757	4.06e-17	86.1
P. ferrugineofuscus	97.959	49	1	0	40379	40427	35946	35898	4.06e-17	86.1
P. ferrugineofuscus	97.959	49	1	0	41002	41050	40008	40056	4.06e-17	86.1
P. ferrugineofuscus	97.959	49	1	0	35898	35946	40427	40379	4.06e-17	86.1
P. ferrugineofuscus	97.959	49	1	0	40008	40056	41002	41050	4.06e-17	86.1
P. ferrugineofuscus	100	46	0	0	26757	26802	42435	42390	4.06e-17	86.1
P. ferrugineofuscus	89.041	73	3	5	48651	48721	48296	48227	4.06e-17	86.1
P. ferrugineofuscus	89.041	73	3	5	48227	48296	48721	48651	4.06e-17	86.1
P. ferrugineofuscus	97.917	48	1	0	32270	32317	10066	10019	1.46e-16	84.2
P. ferrugineofuscus	97.917	48	1	0	31905	31952	10066	10019	1.46e-16	84.2
P. ferrugineofuscus	97.917	48	1	0	28043	28090	10066	10019	1.46e-16	84.2
P. ferrugineofuscus	97.917	48	1	0	10019	10066	28090	28043	1.46e-16	84.2
P. ferrugineofuscus	97.917	48	1	0	10019	10066	31952	31905	1.46e-16	84.2
P. ferrugineofuscus	97.917	48	1	0	10019	10066	32317	32270	1.46e-16	84.2
P. ferrugineofuscus	82.828	99	10	6	42952	43049	9938	9846	5.26e-16	82.4
P. ferrugineofuscus	97.872	47	1	0	19025	19071	10020	10066	5.26e-16	82.4
P. ferrugineofuscus	96	50	2	0	42257	42306	11345	11296	5.26e-16	82.4
P. ferrugineofuscus	92.982	57	2	2	4427	4481	15907	15851	5.26e-16	82.4
P. ferrugineofuscus	97.872	47	1	0	10020	10066	19025	19071	5.26e-16	82.4
P. ferrugineofuscus	100	44	0	0	49997	50040	39823	39866	5.26e-16	82.4
P. ferrugineofuscus	96	50	2	0	11296	11345	42306	42257	5.26e-16	82.4
P. ferrugineofuscus	82.828	99	10	6	9846	9938	43049	42952	5.26e-16	82.4
P. ferrugineofuscus	100	44	0	0	39823	39866	49997	50040	5.26e-16	82.4
P. ferrugineofuscus	90.476	63	3	2	19641	19700	9710	9772	1.89e-15	80.5
P. ferrugineofuscus	97.826	46	1	0	49204	49249	10021	10066	1.89e-15	80.5
P. ferrugineofuscus	90.476	63	3	2	9710	9772	19641	19700	1.89e-15	80.5
P. ferrugineofuscus	96	50	1	1	50000	50049	23073	23025	1.89e-15	80.5
P. ferrugineofuscus	100	43	0	0	40060	40102	26755	26797	1.89e-15	80.5
P. ferrugineofuscus	88.235	68	6	2	51574	51639	31869	31936	1.89e-15	80.5
P. ferrugineofuscus	100	43	0	0	40060	40102	35762	35804	1.89e-15	80.5
P. ferrugineofuscus	95.918	49	2	0	40362	40410	35952	35904	1.89e-15	80.5
P. ferrugineofuscus	92.857	56	3	1	42264	42319	39870	39816	1.89e-15	80.5
P. ferrugineofuscus	100	43	0	0	26755	26797	40060	40102	1.89e-15	80.5
P. ferrugineofuscus	100	43	0	0	35762	35804	40060	40102	1.89e-15	80.5
P. ferrugineofuscus	95.918	49	2	0	35904	35952	40410	40362	1.89e-15	80.5
P. ferrugineofuscus	97.872	47	0	1	48667	48712	42260	42306	1.89e-15	80.5
P. ferrugineofuscus	92.857	56	3	1	39816	39870	42319	42264	1.89e-15	80.5
P. ferrugineofuscus	97.872	47	0	1	42260	42306	48667	48712	1.89e-15	80.5
P. ferrugineofuscus	97.826	46	1	0	10021	10066	49204	49249	1.89e-15	80.5
P. ferrugineofuscus	96	50	1	1	23025	23073	50049	50000	1.89e-15	80.5
P. ferrugineofuscus	88.235	68	6	2	31869	31936	51574	51639	1.89e-15	80.5
P. ferrugineofuscus	91.379	58	3	2	35738	35793	10967	10910	6.8e-15	78.7
P. ferrugineofuscus	92.727	55	2	2	4360	4412	15901	15847	6.8e-15	78.7
P. ferrugineofuscus	91.525	59	1	3	35764	35820	19205	19261	6.8e-15	78.7
P. ferrugineofuscus	91.379	58	3	2	49287	49344	27882	27937	6.8e-15	78.7
P. ferrugineofuscus	95.833	48	2	0	53795	53842	28043	28090	6.8e-15	78.7
P. ferrugineofuscus	95.833	48	2	0	53795	53842	31905	31952	6.8e-15	78.7
P. ferrugineofuscus	95.833	48	2	0	53795	53842	32270	32317	6.8e-15	78.7
P. ferrugineofuscus	91.379	58	3	2	10910	10967	35793	35738	6.8e-15	78.7
P. ferrugineofuscus	91.525	59	1	3	19205	19261	35764	35820	6.8e-15	78.7
P. ferrugineofuscus	97.778	45	1	0	42191	42235	41000	41044	6.8e-15	78.7
P. ferrugineofuscus	97.778	45	1	0	41000	41044	42191	42235	6.8e-15	78.7
P. ferrugineofuscus	95.833	48	2	0	28043	28090	53795	53842	6.8e-15	78.7
P. ferrugineofuscus	95.833	48	2	0	31905	31952	53795	53842	6.8e-15	78.7
P. ferrugineofuscus	95.833	48	2	0	32270	32317	53795	53842	6.8e-15	78.7
P. ferrugineofuscus	100	41	0	0	54540	54580	10968	10928	2.45e-14	76.8
P. ferrugineofuscus	95.833	48	0	2	33846	33892	11022	10976	2.45e-14	76.8
P. ferrugineofuscus	95.745	47	2	0	53795	53841	19071	19025	2.45e-14	76.8
P. ferrugineofuscus	100	41	0	0	32227	32267	23002	22962	2.45e-14	76.8
P. ferrugineofuscus	100	41	0	0	39826	39866	23073	23033	2.45e-14	76.8
P. ferrugineofuscus	100	41	0	0	22962	23002	32267	32227	2.45e-14	76.8
P. ferrugineofuscus	95.833	48	0	2	10976	11022	33892	33846	2.45e-14	76.8
P. ferrugineofuscus	95.833	48	1	1	48671	48717	39870	39823	2.45e-14	76.8
P. ferrugineofuscus	100	41	0	0	23033	23073	39866	39826	2.45e-14	76.8
P. ferrugineofuscus	100	41	0	0	42395	42435	40102	40062	2.45e-14	76.8
P. ferrugineofuscus	100	41	0	0	53411	53451	40062	40102	2.45e-14	76.8
P. ferrugineofuscus	100	41	0	0	40062	40102	42435	42395	2.45e-14	76.8
P. ferrugineofuscus	95.833	48	1	1	39823	39870	48717	48671	2.45e-14	76.8
P. ferrugineofuscus	100	41	0	0	40062	40102	53411	53451	2.45e-14	76.8
P. ferrugineofuscus	95.745	47	2	0	19025	19071	53841	53795	2.45e-14	76.8
P. ferrugineofuscus	100	41	0	0	10928	10968	54580	54540	2.45e-14	76.8
P. ferrugineofuscus	97.674	43	1	0	42193	42235	11014	10972	8.79e-14	75
P. ferrugineofuscus	97.674	43	1	0	39828	39870	11296	11338	8.79e-14	75
P. ferrugineofuscus	100	40	0	0	26757	26796	19205	19244	8.79e-14	75
P. ferrugineofuscus	100	40	0	0	40062	40101	19205	19244	8.79e-14	75
P. ferrugineofuscus	97.674	43	1	0	42193	42235	19537	19579	8.79e-14	75
P. ferrugineofuscus	92.308	52	4	0	48662	48713	23021	23072	8.79e-14	75
P. ferrugineofuscus	100	40	0	0	19205	19244	26757	26796	8.79e-14	75
P. ferrugineofuscus	100	40	0	0	41001	41040	33853	33892	8.79e-14	75
P. ferrugineofuscus	97.674	43	1	0	34560	34602	33924	33882	8.79e-14	75
P. ferrugineofuscus	97.674	43	1	0	33882	33924	34602	34560	8.79e-14	75
P. ferrugineofuscus	97.674	43	1	0	11296	11338	39828	39870	8.79e-14	75
P. ferrugineofuscus	100	40	0	0	19205	19244	40062	40101	8.79e-14	75
P. ferrugineofuscus	100	40	0	0	33853	33892	41001	41040	8.79e-14	75
P. ferrugineofuscus	97.674	43	1	0	19537	19579	42193	42235	8.79e-14	75
P. ferrugineofuscus	97.674	43	1	0	10972	11014	42235	42193	8.79e-14	75
P. ferrugineofuscus	97.674	43	1	0	50602	50644	42221	42263	8.79e-14	75
P. ferrugineofuscus	92.308	52	4	0	23021	23072	48662	48713	8.79e-14	75
P. ferrugineofuscus	95.652	46	2	0	53795	53840	49249	49204	8.79e-14	75
P. ferrugineofuscus	97.674	43	1	0	42221	42263	50602	50644	8.79e-14	75
P. ferrugineofuscus	95.652	46	2	0	49204	49249	53840	53795	8.79e-14	75
P. ferrugineofuscus	100	39	0	0	48921	48959	9739	9777	3.16e-13	73.1
P. ferrugineofuscus	100	39	0	0	33854	33892	19537	19575	3.16e-13	73.1
P. ferrugineofuscus	100	39	0	0	28002	28040	23000	22962	3.16e-13	73.1
P. ferrugineofuscus	100	39	0	0	42268	42306	23033	23071	3.16e-13	73.1
P. ferrugineofuscus	100	39	0	0	22962	23000	28040	28002	3.16e-13	73.1
P. ferrugineofuscus	88.333	60	7	0	33864	33923	31160	31101	3.16e-13	73.1
P. ferrugineofuscus	100	39	0	0	19537	19575	33854	33892	3.16e-13	73.1
P. ferrugineofuscus	88.333	60	7	0	31101	31160	33923	33864	3.16e-13	73.1
P. ferrugineofuscus	97.619	42	1	0	50602	50643	33882	33923	3.16e-13	73.1
P. ferrugineofuscus	95.556	45	2	0	42221	42265	34602	34558	3.16e-13	73.1
P. ferrugineofuscus	93.75	48	3	0	51535	51582	35811	35764	3.16e-13	73.1
P. ferrugineofuscus	97.619	42	1	0	34561	34602	42262	42221	3.16e-13	73.1
P. ferrugineofuscus	100	39	0	0	50002	50040	42306	42268	3.16e-13	73.1
P. ferrugineofuscus	100	39	0	0	23033	23071	42268	42306	3.16e-13	73.1
P. ferrugineofuscus	97.619	42	1	0	49996	50037	48718	48677	3.16e-13	73.1
P. ferrugineofuscus	100	39	0	0	9739	9777	48921	48959	3.16e-13	73.1
P. ferrugineofuscus	97.619	42	1	0	48677	48718	50037	49996	3.16e-13	73.1
P. ferrugineofuscus	100	39	0	0	42268	42306	50040	50002	3.16e-13	73.1
P. ferrugineofuscus	97.619	42	1	0	33882	33923	50602	50643	3.16e-13	73.1
P. ferrugineofuscus	93.75	48	3	0	35764	35811	51582	51535	3.16e-13	73.1
P. ferrugineofuscus	100	38	0	0	31104	31141	9728	9691	1.14e-12	71.3
P. ferrugineofuscus	100	38	0	0	32231	32268	19216	19179	1.14e-12	71.3
P. ferrugineofuscus	100	38	0	0	28004	28041	19216	19179	1.14e-12	71.3
P. ferrugineofuscus	100	38	0	0	54540	54577	26730	26767	1.14e-12	71.3
P. ferrugineofuscus	100	38	0	0	51545	51582	26794	26757	1.14e-12	71.3
P. ferrugineofuscus	100	38	0	0	19179	19216	28041	28004	1.14e-12	71.3
P. ferrugineofuscus	97.561	41	1	0	31862	31902	29488	29448	1.14e-12	71.3
P. ferrugineofuscus	95.455	44	2	0	34558	34601	31098	31141	1.14e-12	71.3
P. ferrugineofuscus	97.561	41	1	0	50603	50643	31141	31101	1.14e-12	71.3
P. ferrugineofuscus	100	38	0	0	9691	9728	31141	31104	1.14e-12	71.3
P. ferrugineofuscus	97.561	41	1	0	29448	29488	31902	31862	1.14e-12	71.3
P. ferrugineofuscus	100	38	0	0	19179	19216	32268	32231	1.14e-12	71.3
P. ferrugineofuscus	95.455	44	2	0	31098	31141	34558	34601	1.14e-12	71.3
P. ferrugineofuscus	100	38	0	0	51545	51582	40099	40062	1.14e-12	71.3
P. ferrugineofuscus	100	38	0	0	44691	44728	43432	43469	1.14e-12	71.3
P. ferrugineofuscus	100	38	0	0	43432	43469	44691	44728	1.14e-12	71.3
P. ferrugineofuscus	97.561	41	1	0	31101	31141	50643	50603	1.14e-12	71.3
P. ferrugineofuscus	100	38	0	0	40062	40099	51582	51545	1.14e-12	71.3
P. ferrugineofuscus	100	38	0	0	26757	26794	51582	51545	1.14e-12	71.3
P. ferrugineofuscus	100	38	0	0	26730	26767	54540	54577	1.14e-12	71.3
P. ferrugineofuscus	93.617	47	2	1	48667	48712	11342	11296	4.09e-12	69.4
P. ferrugineofuscus	90.566	53	4	1	9835	9886	11558	11506	4.09e-12	69.4
P. ferrugineofuscus	100	37	0	0	22962	22998	19180	19216	4.09e-12	69.4
P. ferrugineofuscus	100	37	0	0	35738	35774	19584	19620	4.09e-12	69.4
P. ferrugineofuscus	100	37	0	0	51571	51607	22998	22962	4.09e-12	69.4
P. ferrugineofuscus	100	37	0	0	19180	19216	22962	22998	4.09e-12	69.4
P. ferrugineofuscus	90.566	53	4	1	18943	18994	27883	27935	4.09e-12	69.4
P. ferrugineofuscus	100	37	0	0	53386	53422	28040	28004	4.09e-12	69.4
P. ferrugineofuscus	100	37	0	0	42326	42362	28466	28502	4.09e-12	69.4
P. ferrugineofuscus	97.5	40	1	0	46684	46723	28509	28470	4.09e-12	69.4
P. ferrugineofuscus	95.349	43	2	0	35904	35946	29039	28997	4.09e-12	69.4
P. ferrugineofuscus	95.349	43	2	0	33855	33897	29135	29093	4.09e-12	69.4
P. ferrugineofuscus	100	37	0	0	53386	53422	32267	32231	4.09e-12	69.4
P. ferrugineofuscus	95.349	43	2	0	29093	29135	33897	33855	4.09e-12	69.4
P. ferrugineofuscus	100	37	0	0	19584	19620	35738	35774	4.09e-12	69.4
P. ferrugineofuscus	100	37	0	0	54541	54577	35738	35774	4.09e-12	69.4
P. ferrugineofuscus	95.349	43	2	0	28997	29039	35946	35904	4.09e-12	69.4
P. ferrugineofuscus	95.349	43	2	0	42193	42235	40008	40050	4.09e-12	69.4
P. ferrugineofuscus	95.349	43	2	0	43450	43492	41600	41642	4.09e-12	69.4
P. ferrugineofuscus	95.349	43	2	0	40008	40050	42193	42235	4.09e-12	69.4
P. ferrugineofuscus	85.135	74	4	2	44648	44720	42362	42295	4.09e-12	69.4
P. ferrugineofuscus	95.349	43	2	0	41600	41642	43450	43492	4.09e-12	69.4
P. ferrugineofuscus	97.5	40	1	0	46684	46723	44641	44680	4.09e-12	69.4
P. ferrugineofuscus	83.75	80	6	2	42295	42368	44720	44642	4.09e-12	69.4
P. ferrugineofuscus	97.5	40	1	0	44641	44680	46684	46723	4.09e-12	69.4
P. ferrugineofuscus	93.617	47	2	1	11296	11342	48712	48667	4.09e-12	69.4
P. ferrugineofuscus	100	37	0	0	22962	22998	51607	51571	4.09e-12	69.4
P. ferrugineofuscus	100	37	0	0	32231	32267	53422	53386	4.09e-12	69.4
P. ferrugineofuscus	100	37	0	0	28004	28040	53422	53386	4.09e-12	69.4
P. ferrugineofuscus	100	37	0	0	35738	35774	54541	54577	4.09e-12	69.4
P. ferrugineofuscus	88.333	60	1	3	50587	50640	9669	9728	1.47e-11	67.6
P. ferrugineofuscus	97.436	39	1	0	23033	23071	11334	11296	1.47e-11	67.6
P. ferrugineofuscus	97.436	39	1	0	50002	50040	11296	11334	1.47e-11	67.6
P. ferrugineofuscus	93.478	46	1	1	31581	31624	20301	20346	1.47e-11	67.6
P. ferrugineofuscus	97.436	39	1	0	11296	11334	23071	23033	1.47e-11	67.6
P. ferrugineofuscus	91.837	49	3	1	42188	42236	29140	29093	1.47e-11	67.6
P. ferrugineofuscus	97.436	39	1	0	40008	40046	33854	33892	1.47e-11	67.6
P. ferrugineofuscus	97.436	39	1	0	33854	33892	40008	40046	1.47e-11	67.6
P. ferrugineofuscus	100	36	0	0	54540	54575	41048	41083	1.47e-11	67.6
P. ferrugineofuscus	93.478	46	2	1	29096	29140	42233	42188	1.47e-11	67.6
P. ferrugineofuscus	97.436	39	1	0	11296	11334	50002	50040	1.47e-11	67.6
P. ferrugineofuscus	88.333	60	1	3	9669	9728	50587	50640	1.47e-11	67.6
P. ferrugineofuscus	100	36	0	0	41048	41083	54540	54575	1.47e-11	67.6
P. ferrugineofuscus	88.136	59	2	3	47375	47428	9710	9768	5.29e-11	65.8
P. ferrugineofuscus	95.122	41	2	0	42297	42337	15856	15816	5.29e-11	65.8
P. ferrugineofuscus	100	35	0	0	41049	41083	35738	35772	5.29e-11	65.8
P. ferrugineofuscus	100	35	0	0	35738	35772	41049	41083	5.29e-11	65.8
P. ferrugineofuscus	95.122	41	2	0	15816	15856	42337	42297	5.29e-11	65.8
P. ferrugineofuscus	88.136	59	2	3	9710	9768	47375	47428	5.29e-11	65.8
P. ferrugineofuscus	97.368	38	1	0	49249	49286	48356	48319	5.29e-11	65.8
P. ferrugineofuscus	97.368	38	1	0	48319	48356	49286	49249	5.29e-11	65.8
P. lamaoensis	100	45604	0	0	1	45604	1	45604	0	84215
P. lamaoensis	99.422	173	1	0	17083	17255	4430	4602	3.01e-86	315
P. lamaoensis	99.422	173	1	0	4430	4602	17083	17255	3.01e-86	315
P. lamaoensis	97.778	135	0	3	31007	31141	29440	29571	1.12e-60	230
P. lamaoensis	97.778	135	0	3	29440	29571	31007	31141	1.12e-60	230
P. lamaoensis	93.827	81	5	0	19411	19491	14239	14319	1.95e-28	122
P. lamaoensis	93.827	81	5	0	14239	14319	19411	19491	1.95e-28	122
P. lamaoensis	100	57	0	0	11385	11441	10818	10874	1.97e-23	106
P. lamaoensis	100	57	0	0	10818	10874	11385	11441	1.97e-23	106
P. lamaoensis	96.226	53	0	2	5824	5874	4386	4334	2.56e-17	86.1
P. lamaoensis	97.959	49	1	0	29503	29551	11184	11232	2.56e-17	86.1
P. lamaoensis	97.959	49	1	0	31073	31121	11184	11232	2.56e-17	86.1
P. lamaoensis	97.959	49	1	0	11184	11232	29503	29551	2.56e-17	86.1
P. lamaoensis	97.959	49	1	0	11184	11232	31073	31121	2.56e-17	86.1
P. lamaoensis	97.674	43	1	0	28894	28936	6898	6856	5.55e-14	75
P. lamaoensis	97.674	43	1	0	6856	6898	28936	28894	5.55e-14	75
P. lamaoensis	100	37	0	0	39827	39863	19374	19410	2.58e-12	69.4
P. lamaoensis	100	37	0	0	19374	19410	39827	39863	2.58e-12	69.4
P. mongolica	100	114176	0	0	1	114176	1	114176	0	210800
P. mongolica	82.812	832	130	10	74676	75502	8383	7560	0	732
P. mongolica	86.917	665	71	6	73774	74426	18306	18966	0	732
P. mongolica	86.917	665	71	6	18306	18966	73774	74426	0	732
P. mongolica	82.812	832	130	10	7560	8383	75502	74676	0	732
P. mongolica	76.495	1221	252	26	98116	99325	10913	9717	0	632
P. mongolica	76.456	1219	256	23	9717	10913	99325	98116	0	632
P. mongolica	100	269	0	0	103986	104254	100023	99755	1.74e-140	497
P. mongolica	100	269	0	0	99755	100023	104254	103986	1.74e-140	497
P. mongolica	94.41	322	15	1	105491	105809	49243	49564	8.11e-139	492
P. mongolica	94.41	322	15	1	49243	49564	105491	105809	8.11e-139	492
P. mongolica	81.893	486	41	22	110611	111061	3769	4242	5.13e-101	366
P. mongolica	81.893	486	41	22	3769	4242	110611	111061	5.13e-101	366
P. mongolica	95.175	228	10	1	77765	77991	3754	3981	8.58e-99	359
P. mongolica	95.175	228	10	1	3754	3981	77765	77991	8.58e-99	359
P. mongolica	83.254	418	33	27	93279	93685	11659	12050	5.17e-96	350
P. mongolica	83.213	417	35	25	11659	12050	93279	93685	5.17e-96	350
P. mongolica	90.61	213	19	1	74513	74725	19173	18962	1.91e-75	281
P. mongolica	90.61	213	19	1	18962	19173	74725	74513	1.91e-75	281
P. mongolica	80.108	372	22	17	110453	110803	77651	77991	7.02e-60	230
P. mongolica	80.108	372	22	17	77651	77991	110453	110803	7.02e-60	230
P. mongolica	87.931	116	9	3	90542	90656	56197	56308	2.04e-30	132
P. mongolica	87.931	116	9	3	56197	56308	90542	90656	2.04e-30	132
P. mongolica	97.26	73	2	0	90325	90397	29749	29821	3.41e-28	124
P. mongolica	97.26	73	2	0	29749	29821	90325	90397	3.41e-28	124
P. mongolica	94.203	69	2	2	82101	82167	76998	77066	4.44e-22	104
P. mongolica	94.203	69	2	2	76998	77066	82101	82167	4.44e-22	104
P. mongolica	96.552	58	1	1	89449	89505	29661	29718	2.67e-19	95.3
P. mongolica	95.082	61	2	1	91506	91566	86452	86511	2.67e-19	95.3
P. mongolica	96.552	58	1	1	29661	29718	89449	89505	2.67e-19	95.3
P. mongolica	95.082	61	2	1	86452	86511	91506	91566	2.67e-19	95.3
P. mongolica	98.077	52	1	0	111824	111875	17854	17905	3.46e-18	91.6
P. mongolica	98.077	52	1	0	17854	17905	111824	111875	3.46e-18	91.6
P. mongolica	97.778	45	0	1	98061	98104	72882	72926	9.68e-14	76.8
P. mongolica	97.778	45	0	1	72882	72926	98061	98104	9.68e-14	76.8
P. mongolica	97.674	43	1	0	106671	106713	103341	103299	3.48e-13	75
P. mongolica	100	40	0	0	103302	103341	106710	106671	3.48e-13	75
P. pini	100	144970	0	0	1	144970	1	144970	0	267700
P. pini	88.122	1145	132	4	143563	144705	13370	12228	0	1358
P. pini	88.077	1149	131	6	12228	13373	144705	143560	0	1358
P. pini	81.91	995	170	10	141775	142764	132551	131562	0	832
P. pini	81.864	998	171	10	131562	132554	142764	141772	0	832
P. pini	78.925	1153	227	14	103205	104349	12841	13985	0	769
P. pini	78.925	1153	227	14	12841	13985	103205	104349	0	769
P. pini	87.546	546	48	15	107874	108402	16595	16053	2.68e-175	614
P. pini	87.432	549	49	15	16053	16598	108402	107871	2.68e-175	614
P. pini	95.493	355	16	0	44781	45135	4534	4888	2.11e-161	568
P. pini	95.493	355	16	0	4534	4888	44781	45135	2.11e-161	568
P. pini	96.865	319	9	1	80247	80564	24397	24079	7.71e-151	532
P. pini	96.865	319	9	1	24079	24397	80564	80247	7.71e-151	532
P. pini	100	284	0	0	29906	30189	25903	25620	1.29e-148	525
P. pini	100	284	0	0	25620	25903	30189	29906	1.29e-148	525
P. pini	88.027	451	32	12	132720	133166	32832	32400	2.79e-145	514
P. pini	88.027	451	32	12	32400	32832	133166	132720	2.79e-145	514
P. pini	95.189	291	14	0	106382	106672	32987	33277	3.69e-129	460
P. pini	95.189	291	14	0	32987	33277	106382	106672	3.69e-129	460
P. pini	86.091	417	38	12	43669	44067	33348	33762	2.89e-120	431
P. pini	86.091	417	38	12	33348	33762	43669	44067	2.89e-120	431
P. pini	78.641	618	126	4	134393	135009	107934	107322	1.75e-112	405
P. pini	81.511	503	69	16	140052	140535	20860	21357	1.36e-108	392
P. pini	81.511	503	69	16	20860	21357	140052	140535	1.36e-108	392
P. pini	84.675	385	27	23	126372	126749	33387	33746	1.79e-97	355
P. pini	84.675	385	27	23	33387	33746	126372	126749	1.79e-97	355
P. pini	90.299	268	22	4	19003	19269	4027	3763	3e-95	348
P. pini	90.299	268	22	4	3763	4027	19269	19003	3e-95	348
P. pini	86.928	306	39	1	141006	141311	5864	5560	1.39e-93	342
P. pini	86.928	306	39	1	5560	5864	141311	141006	1.39e-93	342
P. pini	85.502	269	37	2	6108	6375	140845	140578	1.11e-74	279
P. pini	95.726	117	4	1	133992	134108	104470	104355	6.91e-47	187
P. pini	95.726	117	4	1	104355	104470	134108	133992	6.91e-47	187
P. pini	91.241	137	11	1	135124	135259	17346	17482	2.49e-46	185
P. pini	91.241	137	11	1	17346	17482	135124	135259	2.49e-46	185
P. pini	97.98	99	2	0	101258	101356	100204	100106	1.94e-42	172
P. pini	97.98	99	2	0	100106	100204	101356	101258	1.94e-42	172
P. pini	83.696	184	22	5	106568	106745	17974	17793	9e-41	167
P. pini	83.696	184	22	5	17793	17974	106745	106568	9e-41	167
P. pini	92.857	112	5	2	52643	52754	37185	37293	1.51e-38	159
P. pini	92.857	112	5	2	37185	37293	52643	52754	1.51e-38	159
P. pini	95.876	97	3	1	105348	105443	32835	32931	1.95e-37	156
P. pini	95.876	97	3	1	32835	32931	105348	105443	1.95e-37	156
P. pini	97.26	73	2	0	123062	123134	57164	57236	5.5e-28	124
P. pini	97.26	73	2	0	57164	57236	123062	123134	5.5e-28	124
P. pini	85.841	113	15	1	144704	144815	12172	12060	2.56e-26	119
P. pini	85.841	113	15	1	12060	12172	144815	144704	2.56e-26	119
P. pini	98.485	66	1	0	102524	102589	102468	102533	9.2e-26	117
P. pini	98.485	66	1	0	102468	102533	102524	102589	9.2e-26	117
P. pini	81.818	132	17	6	122763	122894	57009	57133	7.16e-22	104
P. pini	81.818	132	17	6	57009	57133	122763	122894	7.16e-22	104
P. pini	100	53	0	0	140897	140949	53447	53395	3.33e-20	99
P. pini	89.024	82	5	2	123279	123360	87197	87274	3.33e-20	99
P. pini	89.024	82	5	2	87197	87274	123279	123360	3.33e-20	99
P. pini	100	53	0	0	53395	53447	140949	140897	3.33e-20	99
P. pini	95.082	61	2	1	123508	123568	119815	119874	4.31e-19	95.3
P. pini	95.082	61	2	1	119815	119874	123508	123568	4.31e-19	95.3
P. pini	96.491	57	1	1	113233	113289	8897	8952	1.55e-18	93.5
P. pini	96.491	57	1	1	8897	8952	113233	113289	1.55e-18	93.5
P. pini	94.915	59	2	1	105443	105500	18814	18872	5.57e-18	91.6
P. pini	94.915	59	2	1	18814	18872	105443	105500	5.57e-18	91.6
P. pini	92.857	56	4	0	102300	102355	40538	40593	3.36e-15	82.4
P. pini	92.857	56	4	0	40538	40593	102300	102355	3.36e-15	82.4
P. pini	95.833	48	2	0	143000	143047	33326	33279	4.34e-14	78.7
P. pini	100	42	0	0	33285	33326	143041	143000	4.34e-14	78.7
P. pini	90.741	54	3	1	101155	101208	19269	19320	7.26e-12	71.3
P. pini	95.455	44	1	1	29213	29256	23175	23217	2.61e-11	69.4
P. pini	95.455	44	1	1	23175	23217	29213	29256	2.61e-11	69.4
P. pini	100	36	0	0	32952	32987	18524	18559	9.39e-11	67.6
P. pini	100	36	0	0	18524	18559	32952	32987	9.39e-11	67.6
P. viticola	100	53885	0	0	1	53885	1	53885	0	99507
P. viticola	89.362	329	27	7	8721	9042	6523	6850	6.73e-114	407
P. viticola	89.362	329	27	7	6523	6850	8721	9042	6.73e-114	407
P. viticola	98.361	183	3	0	30582	30764	22421	22603	2.51e-88	322
P. viticola	98.361	183	3	0	22421	22603	30582	30764	2.51e-88	322
P. viticola	97.297	185	5	0	18617	18801	4464	4648	4.2e-86	315
P. viticola	97.297	185	5	0	4464	4648	18617	18801	4.2e-86	315
P. viticola	92.157	153	11	1	38528	38680	36891	37042	4.38e-56	215
P. viticola	92.157	153	11	1	36891	37042	38528	38680	4.38e-56	215
P. viticola	93.069	101	7	0	26997	27097	26226	26126	4.5e-36	148
P. viticola	93.069	101	7	0	26126	26226	27097	26997	4.5e-36	148
P. viticola	90.826	109	8	2	52678	52785	327	434	5.83e-35	145
P. viticola	90.826	109	8	2	327	434	52678	52785	5.83e-35	145
P. viticola	83.846	130	13	6	8025	8151	1664	1540	1.27e-26	117
P. viticola	83.846	130	13	6	1540	1664	8151	8025	1.27e-26	117
P. viticola	98.462	65	1	0	30535	30599	28137	28073	4.57e-26	115
P. viticola	98.462	65	1	0	28073	28137	30599	30535	4.57e-26	115
P. viticola	94.915	59	2	1	26130	26188	20807	20864	7.7e-19	91.6
P. viticola	94.915	59	2	1	20807	20864	26130	26188	7.7e-19	91.6
P. viticola	92.063	63	5	0	26443	26505	26130	26192	2.77e-18	89.8
P. viticola	92.063	63	5	0	26130	26192	26443	26505	2.77e-18	89.8
P. viticola	89.855	69	4	3	34581	34647	33995	34062	3.58e-17	86.1
P. viticola	89.855	69	4	3	33995	34062	34581	34647	3.58e-17	86.1
P. viticola	97.826	46	1	0	8215	8260	1430	1385	1.67e-15	80.5
P. viticola	97.826	46	1	0	1385	1430	8260	8215	1.67e-15	80.5
P. viticola	94.231	52	3	0	27043	27094	26493	26442	1.67e-15	80.5
P. viticola	89.062	64	7	0	26442	26505	27094	27031	1.67e-15	80.5
P. viticola	75.51	196	26	13	9075	9258	6854	7039	2.16e-14	76.8
P. viticola	75.51	196	26	13	6854	7039	9075	9258	2.16e-14	76.8
P. viticola	86.567	67	8	1	36304	36369	28252	28186	2.79e-13	73.1
P. viticola	86.567	67	8	1	28186	28252	36369	36304	2.79e-13	73.1
P. viticola	95.455	44	2	0	39729	39772	39772	39729	1e-12	71.3
P. viticola	97.368	38	1	0	49944	49981	49229	49266	4.67e-11	65.8
P. viticola	97.368	38	1	0	49229	49266	49944	49981	4.67e-11	65.8

## Sheet: Table S6
Table S7 Tandem repeats detected in Sanghuang-related mitogenomes using the online program Tandem Repeats Finder
Fomitopsis palustris FFPRI-0507	tandem repeats length	length	30	29	27	27	24	24	23	22	21	21	21	21	21	19	19	19	18	18	18	18	18	17	17	17	17	17	17	17	16	16	16	16	15	15	14	14	14	13	13	13	13	12	12	11	11	11	10
63479	3287.7	num	2.6	2.1	2	2.1	2	2	2	3.3	2.5	2.7	2.7	2.7	2.9	2.2	1.9	2.8	2.4	2.1	2.3	2.2	2.4	3.3	2.9	2.9	2.2	1.9	2	4.9	3.3	2.2	2.6	4.1	1.9	2.3	2.8	3.4	3.5	3	2.1	4.3	5.3	3.5	4.2	2.5	2.4	3.4	3.8
	5.17919		78	60.9	54	56.7	48	48	46	72.6	52.5	56.7	56.7	56.7	60.9	41.8	36.1	53.2	43.2	37.8	41.4	39.6	43.2	56.1	49.3	49.3	37.4	32.3	34	83.3	52.8	35.2	41.6	65.6	28.5	34.5	39.2	47.6	49	39	27.3	55.9	68.9	42	50.4	27.5	26.4	37.4	38
Phellinus lamaoensis FFPRI411162		length	23	20
45604	88.3	num	2.1	2
	0.193623		48.3	40
Phellinus noxius FFPRI411160		length	55	55	48	39	39	35	30	30	30	29	27	27	26	25	24	23	20	19	18	18	18	18	18	18	17	16	15	13	11	11	11	11	11	11	10	10	10	10	10	10	10	10	10	10	9	9	9
163449	7661.7	num	2.8	3.2	2.2	2	2.1	1.9	2.4	2	2	2.6	2.7	1.9	2.5	1.9	2.2	2	3	3.6	6.3	2.1	2.1	3.9	2.3	2	2.2	2.4	5.1	6.2	5.9	3.3	2.9	5.8	10.6	5.4	5.3	7.4	5.9	9.3	4.5	8.5	3.1	6.4	3.5	7.6	7.1	9.3	10.6
	4.68752		154	176	105.6	78	81.9	66.5	72	60	60	75.4	72.9	51.3	65	47.5	52.8	46	60	68.4	113.4	37.8	37.8	70.2	41.4	36	37.4	38.4	76.5	80.6	64.9	36.3	31.9	63.8	116.6	59.4	53	74	59	93	45	85	31	64	35	76	63.9	83.7	95.4
Phellinus viticola PhevitSig-Sm15		length	15	12	11	7	6
53885	299.3	num	2.2	2.1	3	5.9	27.8
	0.555442		33	25.2	33	41.3	166.8
Phellinus ferrugineofuscus SpK3Phefer14		length	87	39	36	33	27	24	24	24	24	24	22	22	22	20	20	20	20	19	19	19	19	18	18	17	16	16	15	15	15	15	14	14	14	14	13	12	11	11	11	11	11	11	11	11	9	9	9
57388	3416	num	1.9	2.9	2.6	2.3	3.1	2	3.2	2.3	2	2	2	1.9	1.9	2.7	2	2	2.3	2.2	2.8	2	2.1	2.3	2.1	2.9	2.1	3.1	15.5	2.8	2.1	2.1	2.1	2.1	2.9	2.1	3.1	2.8	2.9	2.8	2.9	2.9	5.8	3.9	4.9	2.8	5.7	4.1	2.8
	5.95246		165.3	113.1	93.6	75.9	83.7	48	76.8	55.2	48	48	44	41.8	41.8	54	40	40	46	41.8	53.2	38	39.9	41.4	37.8	49.3	33.6	49.6	232.5	42	31.5	31.5	29.4	29.4	40.6	29.4	40.3	33.6	31.9	30.8	31.9	31.9	63.8	42.9	53.9	30.8	51.3	36.9	25.2
Coniferiporia sulphurascens FPI33613(A)Sp		length	24	22	21	20	19	18	15	14	8
58959	404.5	num	2.2	2.3	2.3	2	2.4	2.1	2.4	2.1	8
	0.68607		52.8	50.6	48.3	40	45.6	37.8	36	29.4	64
Fomitiporia mediterranea MF3-22		length	36	32	24	23	22	21	20	19	19	19	18	17	16	16	15	15	12	12	12	10	6
115036	994.9	num	1.9	3	2.2	2.4	2.1	3.6	2	2.1	1.9	2	1.9	2	2.1	2.9	2.8	2.9	3.5	4.4	2.1	4.2	8.5
	0.86486		68.4	96	52.8	55.2	46.2	75.6	40	39.9	36.1	38	34.2	34	33.6	46.4	42	43.5	42	52.8	25.2	42	51
Inonotus obliquus NBRC113408		length	102	72	41	36	30	30	27	25	24	23	23	23	22	21	21	21	21	18	18	18	18	16	16	16	15	15	15	15	14	14	14	13	13	12	12	10	10	9	7	7	7	6	6
119110	2383.3	num	2	2	2.6	3.5	2.2	3.5	1.9	2	2.8	2.3	2	2.2	2.1	2.4	3.3	3.5	1.9	2.5	2.4	1.9	3.1	2.3	2.1	4.3	2.1	1.9	2	2.1	2	2.4	3.6	1.9	3.5	2.5	4.1	3.9	3.5	3.4	3.9	7.3	7.1	12.2	4.7
	2.00092		204	144	106.6	126	66	105	51.3	50	67.2	52.9	46	50.6	46.2	50.4	69.3	73.5	39.9	45	43.2	34.2	55.8	36.8	33.6	68.8	31.5	28.5	30	31.5	28	33.6	50.4	24.7	45.5	30	49.2	39	35	30.6	27.3	51.1	49.7	73.2	28.2
Inonotus hispidus NPCB001		length	64	28	27	25	22	22	22	21	21	21	20	20	19	18	18	18	18	18	16	16	16	15	15	14	13	12	12	9	8	7	7	6	6	6	6	5
170878	1656.8	num	2.1	2.8	2.7	2	2.2	2.1	2.1	2	2	2	2.2	2	2.2	2.6	2.4	2.4	2.2	1.9	2.1	2	2	2.6	1.9	2.1	3.3	8	2.3	3.8	3.9	3.9	3.6	12.8	7.2	6.8	4.8	10.6
	0.969581		134.4	78.4	72.9	50	48.4	46.2	46.2	42	42	42	44	40	41.8	46.8	43.2	43.2	39.6	34.2	33.6	32	32	39	28.5	29.4	42.9	96	27.6	34.2	31.2	27.3	25.2	76.8	43.2	40.8	28.8	53
Sanghuangporus vaninii Zhehuang		length	25	24	24	24	22	20	20	20	20	20	17	16	15	14	9
97345	648.9	num	2.5	2.1	2	2	1.9	2	2	1.9	2.3	1.9	2.1	1.9	3.6	2.8	4.1
	0.666598		62.5	50.4	48	48	41.8	40	40	38	46	38	35.7	30.4	54	39.2	36.9
Phellinus gilvus S12		length	62	30	25	24	24	24	22	20	20	20	20	20	20	20	17	16	15	14	9
99381	945.7	num	2.4	2	2.5	2.1	2	2	1.9	2.2	2	2	1.9	2.3	1.9	2.2	2.1	1.9	3.6	2.8	4.1
	0.95159		148.8	60	62.5	50.4	48	48	41.8	44	40	40	38	46	38	44	35.7	30.4	54	39.2	36.9
Sanghuangporus sanghuang KACC54185		length	65	42	36	36	31	25	25	22	22	20	20	20	20	19	18	18	17	17	17	16	16	15	15	14	13	13	13	13	13	13	12	12	12	9	8	7	7	6	6	6
112060	2032.2	num	2.4	2	2.7	2.7	2	2.2	2.6	2	1.9	2	2	1.9	2.3	2.1	2.2	2.3	1.9	2.2	1.9	2.1	2.1	2.6	2.3	2.4	2.4	1.9	3.5	2.8	2.6	2.8	2.2	3.6	2.3	3.1	9.1	13.1	6	16.7	4.8	16.7
	1.81349		156	84	97.2	97.2	62	55	65	44	41.8	40	40	38	46	39.9	39.6	41.4	32.3	37.4	32.3	33.6	33.6	39	34.5	33.6	31.2	24.7	45.5	36.4	33.8	36.4	26.4	43.2	27.6	27.9	72.8	91.7	42	100.2	28.8	100.2
Porodaedalea pini BCRC 35384		length	56	33	31	27	25	24	23	22	22	21	20	18	18	17	16	16	15	14	14	13	13	12	12	11	11	11	7	6	6
144970	1388.9	num	2.1	1.9	1.9	2.2	2	2	2.2	2	2.1	1.9	2.1	2	2	2	2.1	2.3	2.5	2.5	2.8	2.2	3.7	2.7	2.5	2.3	7.7	8.7	4.1	10.8	7.2
	0.95806		117.6	62.7	58.9	59.4	50	48	50.6	44	46.2	39.9	42	36	36	34	33.6	36.8	37.5	35	39.2	28.6	48.1	32.4	30	25.3	84.7	95.7	28.7	64.8	43.2
Porodaedalea mongolica Dai20809		length	33	28	27	27	25	24	22	20	19	18	18	18	18	16	16	15	15	13	13	12	12	11	11	6
114176	1134.2	num	2.7	2	1.9	3.1	2	2	4	2.1	2	2.1	2.1	2.8	2	2.1	2.3	2.5	2.4	2.8	2.2	2.5	2.7	2.3	7.3	8.2
	0.993379		89.1	56	51.3	83.7	50	48	88	42	38	37.8	37.8	50.4	36	33.6	36.8	37.5	36	36.4	28.6	30	32.4	25.3	80.3	49.2
Porodaedalea chrysoloma FP-135951		length	33	33	31	24	23	22	22	18	17	17	16	15	15	13	12	11	11	11	6	6
94268	1027	num	2.1	2.7	1.9	2	2	4	2.1	2.1	2.1	2.1	2.6	3.5	4.9	2.5	2.5	3	2.5	7.3	9.7	7.2
	1.08945		69.3	89.1	58.9	48	46	88	46.2	37.8	35.7	35.7	41.6	52.5	73.5	32.5	30	33	27.5	80.3	58.2	43.2
Porodaedalea niemelaei PN71-100-IP13		length	56	33	31	28	24	23	23	22	22	18	16	15	15	14	12	11	11	11	6
95209	977.9	num	2.1	2.7	1.9	2.2	2	2.1	2	4	2.1	2.1	2.3	2.1	2.4	2	2.5	2.3	2.3	7.3	7.2
	1.02711		117.6	89.1	58.9	61.6	48	48.3	46	88	46.2	37.8	36.8	31.5	36	28	30	25.3	25.3	80.3	43.2
[truncated: 81 more columns]

## Sheet: Table S7
Table S5 Sequence features of PCGs of 16 Sanghuang-related species
PCGs length
atp6	atp8	atp9	cob	cox1	cox2	cox3	nad1	nad2	nad3	nad4	nad4l	nad5	nad6	rps3
768	159	222	1158	1587	756	837	1017	1620	372	1449	267	1977	624	1176
777	159	222	1980	1587	765	819	729	1713	369	1437	267	2004	645	1161
777	153	222	1161	1587	783	822	1017	1473	372	1461	267	2004	633	1122
777	153	222	1155	1590	765	765	981	1872	363	1446	267	2004	630	1593
777	153	222	1173	1587	735	825	1017	1899	354	2724	267	2007	660	1455
777	153	222	1158	1587	783	822	1017	1857	378	1446	267	2007	633	1500
777	153	222	1158	1587	762	822	1014	1662	372	1437	267	2004	654	1194
777	153	222	1161	1587	741	822	1017	1917	360	1440	267	1983	612	1329
777	153	222	1134	1416	741	822	996	1881	372	1431	267	1755	633	1593
777	153	222	1173	1587	783	828	1017	1899	372	2733	267	2007	660	1455
777	153	222	1173	1587	783	822	1017	1482	378	1596	267	2004	633	1605
777	153	222	1173	1587	783	828	1017	1899	372	2529	267	2007	660	1455
777	153	222	1155	1587	777	822	1047	1806	378	1437	267	2001	612	1194
777	153	222	1173	1587	783	828	1017	1899	372	2529	267	2007	660	1455
795	153	222	1161	1626	768	828	1026	1869	363	1491	267	2034	717	1194
777	153	222	1173	1533	855	822	1017	1491	372	1446	267	2007	633	1593
GC content of PCGs
atp6	atp8	atp9	cob	cox1	cox2	cox3	nad1	nad2	nad3	nad4	nad4l	nad5	nad6	rps3
23.6979	18.8679	34.6847	30.2245	34.0895	30.4233	31.0633	27.7286	22.1605	26.8817	25.0518	23.221	27.6176	22.5962	19.6429
26.3835	18.239	37.3874	33.6364	35.5388	32.2876	32.2344	29.3553	24.2265	29.8103	25.1218	22.8464	28.2435	25.8915	21.7054
26.3835	15.6863	36.4865	32.2997	36.1689	29.7573	32.9684	28.6136	25.8656	26.0753	27.1047	23.97	28.3433	25.2765	21.2121
27.5418	17.6471	36.4865	30.303	32.8931	29.0196	32.0261	27.8287	23.2372	25.8953	25.7261	24.7191	26.8463	24.9206	22.285
26.8983	16.9935	35.5856	31.2873	35.4757	31.0204	32.6061	29.4002	27.1722	29.096	26.395	25.8427	28.8989	28.3333	25.2921
25.8687	16.9935	35.1351	29.8791	34.2785	28.8633	30.7786	27.3353	24.7173	26.455	25.7261	24.7191	28.1016	24.4866	20.2
26.7696	23.5294	35.5856	32.4698	34.5936	31.4961	31.8735	28.2051	26.0529	28.2258	26.7919	23.5955	29.491	25.841	24.9581
25.6113	17.6471	34.6847	29.6296	33.7744	31.444	31.8735	28.4169	26.5519	27.7778	26.3889	24.3446	28.593	24.8366	25.0564
27.6705	18.3007	36.9369	29.0123	31.4972	27.1255	32.2384	29.1165	22.8602	24.7312	24.6681	25.0936	26.4387	24.9605	18.3302
27.1557	18.3007	35.1351	31.5431	35.9168	30.9068	32.4879	30.0885	27.3302	28.7634	26.4179	25.8427	28.849	28.3333	25.1546
26.8983	17.6471	35.1351	31.2873	35.4757	30.2682	32.1168	29.3019	25.1687	24.6032	25.6266	26.2172	28.1437	25.4344	21.4953
27.2844	17.6471	36.036	31.4578	35.7908	30.9068	32.4879	30.0885	27.2775	28.7634	26.9672	26.6932	28.9985	28.4848	25.567
23.2947	16.9935	35.1351	27.8788	31.758	29.0862	28.5888	25.979	24.6401	24.3386	24.4259	25.0936	26.4868	23.6928	24.9581
27.1557	17.6471	36.036	31.5431	35.4757	30.9068	32.3671	29.5969	27.0142	28.7634	27.1253	25.8427	28.8989	28.1818	25.567
24.4025	20.2614	36.4865	30.1464	33.8868	31.25	31.6425	28.655	24.7191	26.7218	25.4863	24.7191	27.532	25.3835	24.9581
27.6705	18.3007	36.9369	30.2643	33.6595	27.3684	32.2384	28.4169	23.6754	24.7312	24.758	25.0936	26.9557	24.9605	18.3302
GC skew of PCGs
atp6	atp8	atp9	cob	cox1	cox2	cox3	nad1	nad2	nad3	nad4	nad4l	nad5	nad6	rps3
-5.49451	-60	11.6883	-1.71429	5.73013	6.95652	5.38462	-0.70922	-4.17827	4	1.57895	22.5806	8.05861	-4.96454	4.10959
-0.487805	-24.1379	13.253	1.2012	5.31915	7.69231	8.33333	4.6729	0.722892	-1.81818	7.62463	21.3115	11.3074	0.598802	4.10959
2.43902	-50	6.17284	4.53333	5.92334	10.7296	10.7011	7.21649	1.31234	15.4639	2.0202	18.75	5.6338	6.25	4.20168
-6.54206	-33.3333	3.7037	2.28571	7.07457	10.8108	7.7551	0.3663	2.98851	8.51064	5.78947	21.2121	8.55019	7.00637	1.2987
0.478469	-46.1538	6.32911	-1.3624	4.08526	6.14035	5.57621	3.67893	-0.775194	6.79612	6.92521	21.7391	7.93103	8.02139	10.5105
1.49254	-53.8462	5.12821	6.35838	8.45588	10.6195	8.3004	7.19424	1.52505	2	7.08215	24.2424	8.86525	4.51613	-2.68456
-0.961538	-33.3333	11.3924	1.06383	3.46084	7.5	8.39695	4.8951	1.15473	2.85714	6.70391	30.1587	10.3215	6.50888	-0.543478
-1.50754	-40.7407	6.49351	0	6.71642	5.5794	3.81679	2.42215	-3.33988	2	-2.47934	16.9231	7.23104	5.26316	1.6129
-6.04651	-42.8571	4.87805	0.911854	8.07175	17.4129	7.16981	3.44828	3.72093	10.8696	4.83871	19.403	6.03448	3.79747	5.50725
-0.473934	-50	5.12821	-0.540541	4.21053	4.13223	7.0632	1.96078	-0.192678	4.6729	7.53247	21.7391	8.11744	8.02139	-2.68456
2.39234	-62.963	7.69231	2.99728	6.57194	7.173	7.57576	8.05369	2.94906	20.4301	6.45161	22.8571	8.86525	5.59006	-2.68456
0	-40.7407	5	-0.813008	4.22535	4.13223	7.0632	1.96078	0.3861	4.6729	7.20222	19.403	8.24742	8.51064	3.66197
-1.65746	-38.4615	7.69231	2.48447	13.4921	11.5044	8.08511	1.47059	-4.7191	0	8.16327	13.4328	10.9434	3.44828	1.6129
0.473934	-40.7407	5	0	4.08526	4.95868	7.46269	2.32558	-0.194932	4.6729	0.244499	21.7391	7.93103	9.67742	1.63934
0	-41.9355	6.17284	0.571429	7.80399	5.83333	3.81679	4.08163	0.865801	5.15464	6.81502	21.2121	7.5	0	-2.31023
-6.04651	-42.8571	4.87805	3.66197	4.65116	12.8205	7.16981	1.03806	7.08215	10.8696	7.69231	19.403	6.83919	3.79747	-3.96825
AT skew of PCGs
atp6	atp8	atp9	cob	cox1	cox2	cox3	nad1	nad2	nad3	nad4	nad4l	nad5	nad6	rps3
-12.9693	-11.6279	-22.7586	-14.1089	-18.9293	-6.46388	-13.3449	-20	-8.32672	-21.3235	-15.4717	-8.29268	-18.6583	-15.528	13.1437
-15.3846	-6.15385	-6.47482	-7.76256	-16.3245	-6.17761	-13.5135	-16.8932	-6.31741	-23.5521	-3.6275	-5.82524	-18.2197	-12.9707	13.1437
-18.5315	-17.8295	-13.4752	-19.3384	-18.46	-8.72727	-19.7822	-25.0689	-6.77656	-28	-17.5587	-10.3448	-17.688	-15.4334	8.1448
-15.4529	-26.9841	-9.21986	-15.0311	-18.0881	-10.8656	-17.6923	-20.904	-10.6472	-23.4201	-12.5113	-9.45274	-18.0082	-12.8964	17.037
-16.5493	-18.1102	-7.69231	-13.8958	-14.6484	-4.53649	-14.0288	-20.0557	-7.15835	-22.7092	-13.5688	-10.101	-20.3924	-13.3192	12.4498
-21.5278	-13.3858	-9.72222	-17.9803	-21.1889	-10.9515	-18.1019	-19.3505	-11.4449	-19.4245	-17.9963	-14.4279	-22.1067	-12.1339	15.1786
-20.5624	-4.2735	-11.8881	-12.2762	-13.8728	-2.29885	-12.8571	-16.4835	-14.2392	-22.8464	-18.3824	-6.86275	-20.8776	-12.9897	9.10764
-14.1869	-15.873	-8.96552	-14.0759	-14.3673	-6.69291	-11.0714	-20.0549	-7.24432	-26.1538	-18.4162	-1.9802	-15.2542	-11.7391	9.32595
-15.3025	-24.8	-11.4286	-11.0559	-13.4021	-1.48148	-15.2603	-19.2635	-10.1309	-21.4286	-17.5047	-8	-15.8792	-9.89474	12.5397
-16.6078	-16.8	-8.33333	-14.0722	-15.0442	-4.62107	-14.4902	-20.6751	-7.3913	-20.7547	-15.5894	-10.101	-19.6078	-13.3192	15.1786
-17.6056	-14.2857	-9.72222	-18.3623	-17.5781	-5.86081	-16.8459	-24.8957	-8.02525	-26.3158	-18.0633	-8.62944	-20.2778	-13.9831	15.1786
-16.4602	-17.4603	-7.04225	-14.1791	-15.4073	-5.36044	-14.4902	-20.3938	-7.31354	-20.7547	-2.93386	-9.78261	-19.5789	-13.5593	-4.03877
-14.094	-11.811	-12.5	-20.2881	-18.9289	-13.6116	-16.5247	-20.5161	-10.0661	-23.7762	-3.96093	7	-19.1027	-10.9208	9.32595
-16.6078	-17.4603	-7.04225	-14.0722	-15.4297	-5.36044	-15	-20.6704	-7.50361	-21.5094	-14.2376	-10.101	-19.4114	-13.5021	8.17264
-14.1431	-13.1148	-0.70922	-14.9199	-16.093	-12.5	-12.7208	-18.5792	-7.88913	-27.0677	-2.84289	-3.48259	-18.0461	-6.54206	12.949
-15.3025	-24.8	-11.4286	-14.9144	-18.9774	-4.99195	-15.2603	-20.3297	-9.13884	-21.4286	-16.7587	-8	-17.5989	-9.89474	16.6117

## Sheet: Table S8
Table S8 Ka,Ks,K2P in 14 conserved coding genes and ribiosomal protein of the Sanghuang-related fungi
atp6			atp8			atp9			cob			cox1			cox2			cox3			nad1			nad2			nad3			nad4			nad4l			nad5			nad6			rps3
Ka	Ks	K2P	Ka	Ks	K2P	Ka	Ks	K2P	Ka	Ks	K2P	Ka	Ks	K2P	Ka	Ks	K2P	Ka	Ks	K2P	Ka	Ks	K2P	Ka	Ks	K2P	Ka	Ks	K2P	Ka	Ks	K2P	Ka	Ks	K2P	Ka	Ks	K2P	Ka	Ks	K2P	Ka	Ks	K2P
0.0909	0.7065	0.195221	0.0345	0.3101	0.0828427	0.0061	0.1827	0.0465021	0.1195	0.2984	0.151511	0.0502	0.8567	0.17444	0.0352	0.6555	0.134631	0.0622	0.539	0.149979	0.0381	0.6194	0.142143	0.0729	0.4165	0.136555	0.1387	0.985	0.263061	0.0936	0.6175	0.303307	0.046	0.5739	0.149778	0.0652	0.7679	0.181644	0.0998	0.6559	0.184724	0.2335	0.3002	0.28589
0.1468	0.8127	0.25501	0.0988	0.7698	0.176188	0.0407	1.0086	0.188531	0.2081	0.4468	0.248057	0.0921	0.8461	0.214649	0.1309	1.0324	0.251499	0.2826	0.9917	0.395541	0.1127	0.8223	0.232326	0.2036	0.5877	0.232855	0.1977	0.9858	0.314325	0.1561	0.8512	0.269282	0.1011	1.3944	0.264875	0.1836	0.6516	0.271086	0.1708	0.6957	0.243005	0.6212	0.6248	0.200332
0.0926	0.6476	0.266068	0.0713	0.576	0.159658	0	0.2798	0.200185	0.1576	0.3806	0.260838	0.0705	0.8943	0.235811	0.0341	0.8637	0.239924	0.0629	0.6435	0.406807	0.0524	0.6216	0.209362	0.0611	0.4839	0.259594	0.1422	0.799	0.296408	0.0891	0.6547	0.193493	0.0462	0.6355	0.318046	0.0653	0.7049	0.290703	0.1192	0.8883	0.290937	0.2117	0.2908	0.3288
0.0439	0.5919	0.19017	0.0345	0.3621	0.151783	0.0062	0.1372	0.060979	0.1066	0.2697	0.200086	0.0412	0.7691	0.195275	0.0308	0.5539	0.156543	0.0274	0.6189	0.16638	0.0383	0.5247	0.155462	0.0574	0.3811	0.144629	0.097	0.7813	0.241115	0.0377	0.5928	0.281465	0.0304	0.7198	0.159473	0.0445	0.5553	0.174037	0.0342	0.3919	0.222356	0.136	0.2561	0.28589
0.026	0.4597	0.144756	0.0084	0.3206	0.105235	0	0.1386	0.0513109	0.0843	0.2528	0.168527	0.0303	0.5199	0.171592	0.0152	0.3999	0.138623	0.0602	0.6033	0.151566	0.0401	0.4799	0.130918	0.0667	0.3945	0.118788	0.1574	0.8085	0.205374	0.0283	0.4596	0.198982	0.0303	0.5785	0.0710103	0.0643	0.4646	0.140077	0.0489	0.4661	0.182645	0.3203	0.4871	0
0.1041	0.9523	0.304102	0.0528	0.6459	0.236611	0.0123	0.3339	0.188497	0.1311	0.3658	0.299337	0.0746	0.9212	0.255235	0.0444	0.92	0.246739	0.079	0.7424	0.38015	0.0536	0.6248	0.236529	0.0953	0.5402	0.257228	0.1319	0.8708	0.309888	0.0948	0.6536	0.188126	0.0408	0.6435	0.28202	0.0791	0.7451	0.271072	0.1331	0.6762	0.311114	0.2476	0.3674	0.3288
0.0949	0.8541	0.139883	0.0906	0.7868	0.0902901	0	0.4591	0.0370213	0.1269	0.3526	0.135051	0.0363	0.8463	0.161747	0.0468	0.9091	0.119062	0.0595	0.7359	0.131121	0.0425	0.857	0.131092	0.1254	0.7197	0.117773	0.122	0.9992	0.193253	0.0711	0.762	0.300175	0.0303	0.8785	0.154473	0.0724	0.7771	0.138518	0.1212	0.8082	0.0971519	0.3203	0.4871	0.0113633
0.0439	0.5919	0.157396	0.0257	0.3121	0.0473068	0.0061	0.1167	0.0228963	0.1066	0.2576	0.171043	0.0412	0.7977	0.126264	0.0308	0.5386	0.117381	0.0256	0.6054	0.121463	0.0361	0.5753	0.107419	0.0586	0.3749	0.088932	0.097	0.8177	0.187001	0.0372	0.59	0.124752	0.0304	0.7198	0.0711431	0.0445	0.5553	0.123369	0.0342	0.3686	0.161447	0.1337	0.2556	0.290681
0.0439	0.5919	0.284848	0.0345	0.3621	0.176036	0.0062	0.1372	0.206138	0.1066	0.2576	0.275231	0.0412	0.7785	0.234751	0.0308	0.5236	0.249228	0.0256	0.6054	0.418229	0.0361	0.5753	0.22196	0.0586	0.3749	0.242054	0.097	0.8177	0.328159	0.0396	0.5808	0.188945	0.0304	0.7198	0.330486	0.0445	0.561	0.271061	0.0342	0.3802	0.240505	0.136	0.2561	0.200266
0.1165	0.7908	0.185394	0.0618	0.5199	0.113195	0.0615	1.1326	0.0512641	0.1943	0.5445	0.218492	0.0469	1.1077	0.165562	0.0751	0.7991	0.119483	0.0883	0.8408	0.140395	0.0525	0.7595	0.136581	0.1093	0.6656	0.107172	0.1854	1.0813	0.15965	0.0698	0.8026	0.201774	0.0251	0.8969	0.0798994	0.076	0.6442	0.116324	0.1437	1.0301	0.191347	0.2821	0.3175	0.290681
0.0439	0.5797	0.106137	0.0256	0.3163	0.0612964	0.0061	0.1167	0.0323305	0.1053	0.2576	0.117566	0.0412	0.788	0.120105	0.0285	0.5264	0.0906511	0.0274	0.6318	0.156411	0.0361	0.5466	0.123534	0.0574	0.3808	0.113742	0.097	0.8177	0.244934	0.0357	0.6117	0.273298	0.0304	0.7198	0.120995	0.0453	0.5442	0.139107	0.0342	0.3686	0.126441	0.1361	0.2297	0
0.0349	0.5927	0.198599	0.0433	0.3142	0.0901823	0.0123	0.4265	0.0610205	0.1019	0.2835	0.147037	0.0756	0.7934	0.163731	0.0289	0.6902	0.107534	0.056	0.6522	0.179505	0.036	0.5588	0.151661	0.0852	0.4675	0.157914	0.0992	0.4561	0.216615	0.0479	0.7048	0.181833	0.005	0.8199	0.17428	0.0647	0.6715	0.192105	0.0762	0.6005	0.191067	0.3203	0.4871	0.28589
0.1106	0.9674	0.215873	0.0525	0.5945	0.192987	0.0061	0.3075	0.171352	0.1264	0.3678	0.248023	0.1063	0.8726	0.207561	0.0421	0.8755	0.246672	0.0732	0.7265	0.362913	0.0558	0.6248	0.21749	0.0904	0.5676	0.234004	0.1343	0.8079	0.26603	0.0914	0.6524	0.137436	0.0355	0.6462	0.259848	0.0822	0.6898	0.248605	0.126	0.6411	0.26419	0.8509	1.1021	0.200332
0.1041	0.9523	0.215798	0.0528	0.6459	0.159642	0.0123	0.3339	0.0561712	0.1637	0.3642	0.191682	0.149	0.9018	0.203705	0.0662	0.9371	0.142492	0.079	0.7424	0.194747	0.0536	0.6248	0.173041	0.0953	0.5402	0.161022	0.1319	0.8708	0.189127	0.0948	0.6536	0.180977	0.0408	0.6435	0.195633	0.0801	0.744	0.176444	0.1331	0.6762	0.238184	0.2476	0.3674	0.28589
0.0969	0.7717	0.149382	0.0433	0.3646	0.105067	0.0061	0.4248	0.061209	0.1418	0.3972	0.153778	0.066	0.9496	0.178918	0.0341	0.6998	0.126763	0.0797	0.7796	0.187929	0.0468	0.6366	0.144041	0.0796	0.5238	0.143685	0.1304	0.9048	0.204662	0.0885	0.6418	0.164934	0.0408	0.7263	0.180255	0.0625	0.7087	0.15397	0.1028	0.7776	0.163418	0.2136	0.3371	0.0113633
0.1658	0.7603	0.233503	0.1093	0.5199	0.143656	0.0472	1.0745	0.0808076	0.2324	0.3996	0.176552	0.1065	1.0056	0.202259	0.1415	0.7287	0.170954	0.2808	1.1355	0.191548	0.1072	0.6767	0.157504	0.2272	0.6506	0.182149	0.1906	0.796	0.245019	0.1777	0.7795	0.249502	0.1507	1.4486	0.14462	0.1897	0.7512	0.191431	0.2002	0.8257	0.218289	0.6743	0.5907	0.236637
0.0532	0.5583	0.18396	0.0532	0.3368	0.120335	0	0.2286	0.101134	0.1361	0.3172	0.162893	0.0578	0.7813	0.148355	0.0322	0.6627	0.109756	0.0624	0.5432	0.164603	0.023	0.6366	0.167405	0.0354	0.4444	0.148826	0.081	0.9009	0.185926	0.106	0.63	0.191664	0.0202	0.2413	0.116176	0.0473	0.5591	0.165634	0.0745	0.7944	0.213753	0.225	0.2504	0.175564
0.0747	0.5229	0.273532	0.0172	0.1742	0.201415	0	0.0951	0.160241	0.1372	0.3258	0.272826	0.0285	0.5826	0.268458	0.0218	0.6063	0.242218	0.0473	0.4336	0.402282	0.021	0.4677	0.234405	0.0267	0.3662	0.276463	0.078	0.7242	0.314243	0.0823	0.6203	0.109048	0.0151	0.2652	0.253574	0.0281	0.5531	0.282207	0.0822	0.5751	0.276294	0.1974	0.2361	0.282603
0.0933	0.7217	0.198659	0.0258	0.4128	0.0834704	0.0061	0.2551	0.0759055	0.1249	0.2546	0.140803	0.0439	0.8206	0.13394	0.0352	0.4551	0.123109	0.0925	0.5736	0.12	0.0553	0.5937	0.163437	0.0932	0.5549	0.134495	0.1392	0.8024	0.174253	0.105	0.5525	0.189846	0.0539	0.8486	0.0935366	0.0946	0.6547	0.149458	0.1213	0.5834	0.186922	0.3936	0.3783	0.175564
0.0838	0.6516	0.202825	0.0532	0.4378	0.112743	0.0186	0.4214	0.101292	0.1155	0.3642	0.198087	0.059	0.593	0.167584	0.0398	0.3887	0.127135	0.0663	0.6204	0.146991	0.0479	0.7545	0.150048	0.0655	0.4868	0.156004	0.0909	0.6304	0.213	0.1089	0.5929	0.183521	0.0356	0.4752	0.111482	0.0622	0.6511	0.167287	0.0908	0.8423	0.209344	0.2897	0.2553	0.23667
0.0997	0.7455	0.224692	0.0962	0.8859	0.151641	0.0061	0.4248	0.0708803	0.1743	0.3295	0.175383	0.0467	0.8412	0.207802	0.0432	0.7505	0.124829	0.0669	0.8439	0.203389	0.0294	0.9573	0.174958	0.126	0.5956	0.172511	0.1426	0.9797	0.189145	0.1187	0.636	0.159713	0.0592	0.715	0.204905	0.0922	0.8024	0.196268	0.1384	0.9126	0.233695	0.3936	0.3783	0.236637
0.0747	0.5229	0.214117	0.0085	0.3022	0.192987	0	0.0559	0.0912913	0.1416	0.3255	0.170972	0.0285	0.6279	0.165562	0.0218	0.5737	0.172886	0.0482	0.4585	0.174675	0.0189	0.5024	0.173039	0.0267	0.3834	0.221737	0.078	0.7579	0.262578	0.0839	0.6041	0.303307	0.0151	0.2652	0.164373	0.0281	0.5363	0.188844	0.0822	0.5905	0.215344	0.1975	0.2357	0.0146427
0.0747	0.5342	0.207335	0.0172	0.1742	0.210533	0	0.0951	0.0911329	0.1416	0.3255	0.203731	0.0285	0.5539	0.171428	0.0218	0.5899	0.158919	0.0482	0.4585	0.191319	0.0189	0.49	0.169055	0.0267	0.3834	0.210666	0.078	0.7579	0.283152	0.0844	0.6078	0	0.0151	0.2652	0.174577	0.0281	0.5645	0.208377	0.0822	0.5905	0.235906	0.1974	0.2361	0.28779
0.0995	0.8142	0.292571	0.0623	0.3908	0.209948	0.0616	1.1247	0.194311	0.2073	0.4801	0.263485	0.0526	0.9708	0.225229	0.0738	0.7955	0.27704	0.0969	0.9569	0.389245	0.036	0.9185	0.232326	0.1152	0.6592	0.287356	0.1771	1.0142	0.351825	0.1158	0.672	0.193493	0.0616	0.7069	0.276516	0.0983	0.6297	0.288803	0.1732	1.0388	0.306001	0.3647	0.4407	0.19807
0.0747	0.5229	0.221099	0.0085	0.2171	0.28401	0	0.0755	0.122473	0.1387	0.3127	0.232351	0.0285	0.5974	0.214095	0.0196	0.5152	0.164901	0.05	0.4488	0.212191	0.0189	0.5393	0.169033	0.0279	0.3834	0.218497	0.078	0.7579	0.283227	0.0813	0.6329	0.198982	0.0151	0.2652	0.195633	0.0307	0.5467	0.205643	0.0822	0.5905	0.264188	0.2	0.2109	0.28779
0.0848	0.6816	0.202245	0.0618	0.4598	0.236611	0.0186	0.4248	0.0963413	0.1413	0.3583	0.189532	0.0806	0.7056	0.165797	0.0435	0.7445	0.150468	0.0652	0.7023	0.19133	0.0444	0.7365	0.169707	0.1139	0.671	0.210571	0.1506	0.6334	0.274858	0.1002	0.6409	0.124752	0.0646	0.7963	0.190285	0.0862	0.7499	0.189823	0.1158	0.7413	0.217673	0.3936	0.3783	0.0097266
0.0431	0.6373	0.2175	0.0529	0.3961	0.219116	0.0123	0.3922	0.118036	0.1151	0.326	0.173189	0.0917	0.6184	0.175482	0.033	0.4153	0.150497	0.0607	0.6195	0.179522	0.0501	0.737	0.188861	0.065	0.5447	0.195003	0.0909	0.5989	0.296305	0.1058	0.7019	0.181833	0.0304	0.3646	0.154473	0.069	0.7485	0.175678	0.0823	0.8368	0.217642	0.9383	0.9485	0.0146427
0.0838	0.6516	0.214265	0.0532	0.4378	0.254876	0.0186	0.4214	0.133463	0.1468	0.3388	0.222265	0.1364	0.6185	0.213897	0.0614	0.4093	0.162818	0.0663	0.6204	0.224471	0.0479	0.7545	0.189348	0.0655	0.4868	0.241005	0.0909	0.6304	0.301335	0.1089	0.5929	0.191664	0.0356	0.4752	0.200042	0.0631	0.6502	0.233455	0.0908	0.8423	0.266514	0.2897	0.2553	0.241048
0.045	0.5626	0.139876	0.0259	0.2586	0.075648	0	0.2798	0.0322209	0.1292	0.2714	0.131834	0.0524	0.8594	0.165655	0.0322	0.4612	0.115212	0.0614	0.6135	0.127926	0.023	0.6599	0.136733	0.0446	0.4088	0.116821	0.0733	0.8176	0.197091	0.1024	0.584	0.30865	0.015	0.2902	0.154473	0.0501	0.6467	0.138498	0.0673	0.7413	0.0932619	0.2406	0.3454	0.28589
0.1797	0.9989	0.157419	0.1101	1.4369	0.061408	0.0408	0.9958	0.0136525	0.2593	0.4883	0.17348	0.1308	0.9743	0.132988	0.1469	0.7639	0.113529	0.2739	0.9109	0.126131	0.1255	0.7634	0.111047	0.2065	0.6486	0.0908459	0.1925	0.8666	0.190761	0.1903	0.8269	0.223279	0.1412	1.0478	0.0711431	0.1823	0.6756	0.121119	0.2121	1.0303	0.163467	0.6693	0.5723	0
0.1657	0.9403	0.281044	0.1091	0.6621	0.175986	0.0473	1.1383	0.194345	0.2195	0.5403	0.272608	0.0974	1.0257	0.242282	0.1521	0.7655	0.244639	0.2846	1.2213	0.429841	0.1102	0.7434	0.224178	0.2204	0.631	0.242054	0.1661	1.2166	0.332764	0.1583	0.848	0.184532	0.141	1.1916	0.330486	0.1759	0.6981	0.271072	0.1617	0.7159	0.2382	0.6454	0.6599	0.3288
0.1365	0.5743	0.185351	0.1133	0.816	0.113545	0.0407	0.824	0.0464852	0.2116	0.4413	0.21492	0.098	0.7542	0.170428	0.1348	0.9138	0.119412	0.2692	0.8225	0.145184	0.1175	0.6819	0.140344	0.2042	0.5187	0.105209	0.1641	0.7993	0.163303	0.1512	0.7168	0.213954	0.118	1.1467	0.0798994	0.1878	0.5184	0.116307	0.1999	0.6702	0.197908	0.7458	0.6655	0
0.1616	0.8511	0.00391774	0.1101	0.8792	0.0267052	0.0408	0.7148	0.00906528	0.2267	0.4826	0.0213596	0.138	0.9754	0.013395	0.1576	0.648	0.00329151	0.2794	1.0845	0.0106314	0.1241	0.7518	0.00942115	0.2248	0.7531	0.0118333	0.1961	1.0463	0.00299178	0.2046	0.7692	0.223334	0.1319	0.9146	0	0.1912	0.7036	0.00322862	0.1979	0.8097	0.0119139	0.6833	0.6132	0.290681
0.1828	0.8679	0.149367	0.1462	0.6506	0.112628	0.0407	1.0818	0.0561712	0.225	0.4529	0.154006	0.0971	0.9352	0.182931	0.1486	1.0551	0.122876	0.2727	1.0376	0.193031	0.1178	0.7876	0.153558	0.2404	0.6633	0.145745	0.1983	1.3101	0.208587	0.1869	0.958	0.195528	0.1237	1.235	0.180255	0.1819	0.8453	0.155545	0.2258	0.7792	0.159181	0.7458	0.6655	0.28589
0.1657	0.9016	0.204508	0.0994	0.7422	0.112927	0.0472	1.0022	0.0960122	0.2276	0.5062	0.199311	0.0974	1.1092	0.167651	0.1516	0.7289	0.131061	0.2851	1.371	0.155031	0.1103	0.7567	0.159662	0.2234	0.6222	0.159155	0.1661	1.2833	0.21693	0.1589	0.8173	0.198088	0.141	0.8653	0.111482	0.1759	0.6981	0.167255	0.1617	0.6979	0.211648	0.6525	0.6247	0.175564
0.1657	0.9207	0.202293	0.1091	0.6621	0.236355	0.0473	1.1183	0.0961934	0.2276	0.5062	0.183691	0.098	1.0192	0.175632	0.1516	0.7486	0.150445	0.2851	1.371	0.193042	0.1103	0.7745	0.167969	0.2234	0.6222	0.208438	0.1661	1.2833	0.270611	0.16	0.845	0.223279	0.141	0.9916	0.190285	0.1759	0.705	0.191493	0.1617	0.6979	0.224467	0.6454	0.6599	0.28779
0.1815	0.8297	0.139883	0.1247	0.4226	0.0902901	0.0952	1.1062	0.0370213	0.2699	0.63	0.131803	0.1067	1.0583	0.163731	0.1541	1.0045	0.113309	0.2771	1.1574	0.127926	0.1121	0.749	0.136688	0.2376	0.6303	0.116821	0.2241	1.3757	0.197091	0.1819	0.8741	0.270255	0.1175	1.1852	0.154473	0.1849	0.6488	0.139307	0.2321	0.9305	0.0951813	0.6507	0.6559	0.583918
0.1657	0.9016	0.159019	0.0991	0.7557	0.0473068	0.0472	1.0745	0.0228963	0.2241	0.4914	0.173437	0.0974	1.0525	0.1254	0.1488	0.6586	0.115424	0.2875	1.3403	0.126131	0.1104	0.7033	0.109257	0.222	0.6304	0.0908459	0.1661	1.2833	0.190761	0.1567	0.8697	0.179991	0.141	0.6318	0.0711431	0.1776	0.6736	0.124927	0.1617	0.6979	0.163467	0.6521	0.5843	0.680967
0.1352	0.7601	0.282936	0.1389	0.5278	0.176036	0.028	1.0086	0.206138	0.2053	0.4801	0.272592	0.1283	0.8147	0.235785	0.1436	1.0767	0.246897	0.2848	0.9627	0.429841	0.1138	0.8989	0.226261	0.2216	0.5849	0.242054	0.1812	0.79	0.332764	0.163	0.7534	0.136544	0.1095	1.1777	0.330486	0.1848	0.5374	0.271979	0.192	0.7593	0.2382	0.7458	0.6655	0.684117
0.178	0.8946	0.183699	0.1095	0.8162	0.113195	0.0472	0.7672	0.0512641	0.2214	0.4768	0.216123	0.1651	1.0451	0.167552	0.1548	0.7051	0.121318	0.2803	1.1228	0.145184	0.1265	0.7518	0.138475	0.2246	0.7722	0.105209	0.1971	0.9361	0.163303	0.1978	0.8505	0.180004	0.1289	0.9478	0.0798994	0.1933	0.6992	0.117854	0.1967	0.7403	0.197908	1.1028	1.0961	0.680967
0.1616	0.8511	0.00392159	0.1101	0.8792	0	0.0408	0.7148	0	0.2628	0.4615	0.0204229	0.2196	0.9755	0.00548469	0.183	0.6775	0.00494236	0.2794	1.0845	0.0106314	0.1241	0.7518	0.00784447	0.2248	0.7531	0.0118333	0.1961	1.0463	0.00299178	0.2046	0.7692	0.167573	0.1319	0.9146	0	0.1923	0.7025	0.00129032	0.1979	0.8097	0.013638	0.6833	0.6132	0.584994
0.1885	0.8599	0.149382	0.1188	0.8399	0.105067	0.0472	0.8633	0.061209	0.2504	0.4491	0.153971	0.1244	1.0132	0.178101	0.1472	0.7239	0.120952	0.289	1.215	0.193031	0.1191	0.6954	0.15165	0.2293	0.6973	0.145745	0.1774	1.1726	0.208587	0.2005	0.8108	0.00851078	0.1289	0.9478	0.180255	0.1875	0.7014	0.154766	0.2032	0.8204	0.159181	0.7087	0.6976	0.583918
0.0898	0.6281	0.201064	0.0531	0.3882	0.112743	0	0.227	0.101292	0.1652	0.4651	0.199263	0.0635	0.6597	0.167584	0.0252	0.5785	0.132997	0.06	0.4771	0.155031	0.036	0.5799	0.159726	0.0268	0.4547	0.159155	0.0629	0.6547	0.21693	0.0728	0.5765	0.158803	0.0151	0.3081	0.111482	0.0378	0.4447	0.168945	0.104	0.7014	0.213963	0.1659	0.2581	0.691975
0.1016	0.8047	0.203984	0.062	0.7228	0.236611	0	0.2542	0.0963413	0.1464	0.3874	0.183658	0.0771	0.9297	0.17066	0.0308	0.7671	0.152448	0.1029	0.6072	0.193042	0.0722	0.641	0.167872	0.0805	0.5396	0.208438	0.1134	0.6334	0.270611	0.0983	0.5675	0.179991	0.0648	0.9356	0.190285	0.0891	0.5803	0.18898	0.1352	0.9343	0.224467	0.3392	0.3821	0.587677
0.0801	0.8049	0.00260884	0.0536	0.2012	0.0267052	0.0124	0.3041	0.00906528	0.0979	0.3284	0.000914704	0.0451	0.5492	0.0118039	0.0196	0.633	0.00164406	0.0329	0.4915	0	0.0491	0.7051	0.00156189	0.055	0.4899	0	0.058	0.7982	0	0.0361	0.5139	0.196414	0.0253	0.3844	0	0.0484	0.6166	0.00322862	0.0731	0.8403	0.00168919	0.1866	0.251	0.680967
0.1151	0.7422	0.226251	0.1374	1.333	0.135844	0	0.685	0.224935	0.1729	0.4991	0.249671	0.0744	1.0554	0.197541	0.0308	0.9893	0.19197	0.0807	0.9041	0.212378	0.0435	0.8111	0.173222	0.1271	0.5779	0.203844	0.1617	0.8628	0.315055	0.1119	0.767	0.274309	0.054	0.9406	0.164709	0.0832	0.8597	0.176434	0.1735	0.9696	0.259473	0.3392	0.3821	0.200332
0.0898	0.6281	0.214147	0.044	0.4408	0.120277	0	0.2047	0.22426	0.1638	0.4724	0.248286	0.0635	0.6928	0.1882	0.0252	0.5785	0.190099	0.06	0.5084	0.229829	0.0339	0.6197	0.173008	0.0268	0.4479	0.209443	0.0629	0.6856	0.305354	0.0743	0.5865	0.180896	0.0151	0.3081	0.180255	0.0374	0.4471	0.19298	0.104	0.757	0.2762	0.1611	0.2326	0.3288
0.0898	0.6154	0.286726	0.0531	0.3882	0.159658	0	0.227	0.287571	0.1653	0.4724	0.321841	0.0635	0.6517	0.244975	0.0252	0.5947	0.277227	0.06	0.5084	0.404565	0.0339	0.6052	0.219542	0.0268	0.4479	0.272746	0.0629	0.6856	0.381694	0.075	0.5699	0.137401	0.0151	0.3081	0.265343	0.0378	0.4545	0.266546	0.104	0.757	0.334484	0.1659	0.2581	0
0.1071	0.9162	0.2323	0.1011	0.7532	0.201415	0.0616	0.9725	0.212512	0.2128	0.604	0.275922	0.0813	1.1865	0.230811	0.0644	0.9519	0.194015	0.1058	0.9593	0.240635	0.0437	0.603	0.145974	0.1203	0.7261	0.223897	0.1874	0.8115	0.292015	0.1092	0.8006	0.18091	0.0565	0.8785	0.195633	0.0925	0.6392	0.188801	0.1835	0.8808	0.281059	0.345	0.3115	0.3288
0.0898	0.6154	0.219254	0.0439	0.3434	0.159642	0	0.2047	0.249582	0.1668	0.4647	0.264997	0.0635	0.6928	0.190472	0.0229	0.5502	0.194778	0.0619	0.5312	0.221152	0.0339	0.6323	0.167405	0.0279	0.4479	0.205161	0.0629	0.7179	0.323585	0.0698	0.6014	0.165795	0.0151	0.3081	0.20539	0.0396	0.4295	0.166742	0.104	0.757	0.2762	0.1636	0.22	0.200266
0.0962	0.8129	0.220988	0.081	0.8792	0.135767	0.0123	0.5244	0.218685	0.1797	0.4146	0.239477	0.1123	0.9961	0.194796	0.0437	0.9424	0.171007	0.0791	0.6825	0.217315	0.0573	0.906	0.182864	0.0952	0.6237	0.181016	0.167	0.5707	0.29662	0.1003	0.6207	0.00494951	0.0595	0.8279	0.144827	0.0909	0.7393	0.191375	0.1359	0.7743	0.250035	0.3392	0.3821	0.200332
0.0468	0.6447	0.212549	0.0533	0.3347	0.167789	0.0062	0.2788	0.230682	0.1052	0.3325	0.255028	0.0735	0.604	0.23045	0.0174	0.7271	0.192278	0.0348	0.4909	0.246297	0.0513	0.6888	0.173222	0.0533	0.5261	0.247991	0.0581	0.6576	0.356727	0.0333	0.5983	0.160565	0.0202	0.3345	0.199777	0.0579	0.5981	0.201396	0.0648	0.752	0.281156	0.8399	0.9884	0.282603
0.0801	0.8049	0.15103	0.0536	0.2012	0.0983501	0.0124	0.3041	0.194772	0.1358	0.3158	0.188648	0.119	0.5932	0.130434	0.0407	0.662	0.148811	0.0329	0.4915	0.141958	0.0491	0.7051	0.0999814	0.055	0.4899	0.155922	0.058	0.7982	0.249319	0.0361	0.5139	0.180896	0.0253	0.3844	0.0887109	0.0493	0.6158	0.140038	0.0731	0.8403	0.134469	0.1866	0.251	0.19807
0.0217	0.4207	0.219267	0.0261	0.2094	0.175986	0	0.2533	0.242894	0.1231	0.2379	0.265869	0.0223	0.3987	0.198546	0	0.2958	0.19247	0.0403	0.312	0.226488	0.0219	0.2398	0.165614	0.0279	0.2515	0.205234	0.0236	0.2772	0.328159	0.0118	0.3278	0.197303	0.0151	0.1203	0.20539	0.0206	0.3209	0.167545	0.0218	0.4522	0.27617	0.0682	0.1303	0.3288
0.0474	0.6478	0.217506	0.0257	0.536	0.159642	0.0062	0.2533	0.249582	0.1238	0.2954	0.265945	0.0457	0.8886	0.190472	0.033	0.5865	0.194563	0.0731	0.7787	0.226488	0.0489	0.567	0.165543	0.0811	0.5113	0.205234	0.0827	1.1304	0.328159	0.0584	0.64	0.00495203	0.0487	0.9456	0.20539	0.0756	0.5053	0.168364	0.0763	0.6269	0.27617	0.2873	0.5344	0.684117
0.0761	0.8861	0.13831	0.0531	0.3882	0.075648	0.0187	0.418	0.0322594	0.1356	0.4897	0.130724	0.0624	0.6738	0.164628	0.0285	0.6172	0.113309	0.0709	0.4629	0.132636	0.0405	0.6483	0.132982	0.0657	0.5886	0.116843	0.073	1.1216	0.197091	0.0834	0.6295	0.292847	0.0202	0.5339	0.154473	0.0602	0.67	0.137693	0.123	0.6712	0.0932619	0.2369	0.271	0.165574
0.0904	0.7763	0.157396	0.1158	0.9998	0.0472227	0.0062	0.4535	0.0182451	0.1325	0.4647	0.168854	0.038	0.8299	0.128999	0.0319	0.8094	0.103918	0.0632	0.8701	0.126131	0.0339	0.8876	0.116552	0.114	0.6653	0.0917855	0.1195	1.1796	0.190761	0.0717	0.8397	0.203594	0.0539	0.8956	0.0711431	0.0724	0.8078	0.125652	0.1217	0.8187	0.163467	0.2873	0.5344	0.302405
0	0.017	0.281031	0.0085	0.1001	0.175986	0	0.0366	0.200185	0.0133	0.0473	0.267356	0	0.0628	0.237888	0	0.0226	0.233214	0	0.0461	0.429841	0.0021	0.0324	0.217696	0.0022	0.0399	0.242062	0	0.0126	0.332764	0.0019	0.0301	0.187129	0	0	0.330486	0	0.0136	0.269206	0	0.0505	0.2382	0.0077	0.0285	0.241475
0	0.017	0.183699	0	0	0.0980398	0	0	0.0464564	0.0121	0.0473	0.216077	0	0.0272	0.1704	0	0.0302	0.113589	0	0.0461	0.150003	0.0021	0.0258	0.142285	0.0022	0.0399	0.106166	0	0.0126	0.167135	0.0019	0.0149	0.213827	0	0	0.0798994	0	0.0054	0.114768	0	0.058	0.197908	0	0	0.302405
0.1176	0.72	0.00523565	0.0809	0.5672	0.0131908	0.0617	0.7168	0.00452492	0.1967	0.6474	0.0213596	0.0452	1.0703	0.00705934	0.0644	0.9805	0.011598	0.0902	0.9173	0.00795763	0.0361	0.8336	0.0110141	0.1065	0.7216	0.0126828	0.1724	1.2238	0.00599479	0.0707	0.8819	0.222309	0.0458	1.1373	0	0.0756	0.591	0.0110379	0.1442	1.2345	0.0119139	0.2617	0.3682	0.16756
0	0.0228	0.147784	0.0085	0.0323	0.0977017	0	0.0181	0.0562585	0.0109	0.0563	0.150578	0	0.0342	0.180922	0.0022	0.046	0.117076	0.0017	0.0285	0.189621	0.0021	0.0389	0.15165	0.0033	0.0399	0.146756	0	0.0254	0.208587	0.0028	0.0614	0.196322	0	0	0.180255	0.0026	0.0416	0.156348	0	0.0505	0.159181	0.0097	0.0285	0.165574
0.0529	0.6439	0.204592	0.0617	0.5898	0.0976586	0.0186	0.487	0.0960836	0.1363	0.3289	0.199218	0.0824	0.8139	0.165562	0.0374	0.864	0.125147	0.0673	0.7244	0.153474	0.0398	0.5304	0.151998	0.0955	0.5566	0.159129	0.1359	0.7609	0.21693	0.0514	0.6826	0.18352	0.0487	0.8361	0.111482	0.0702	0.6776	0.16805	0.0839	0.7099	0.211648	0.2873	0.5344	0.250316
0.0891	0.773	0.202245	0.0528	0.3479	0.236355	0.0124	0.3891	0.0911329	0.133	0.4408	0.183691	0.0957	0.6728	0.172637	0.0307	0.6196	0.144432	0.0652	0.4832	0.194737	0.0427	0.6042	0.163856	0.0616	0.6056	0.209534	0.0731	1.0097	0.270611	0.0798	0.6867	0.203594	0.0151	0.536	0.190285	0.0634	0.6185	0.195719	0.1157	0.6213	0.224467	0.8734	1.1189	0.169552
0.0761	0.8861	0.00260884	0.0531	0.3882	0.0132458	0.0187	0.418	0.0045198	0.1699	0.4337	0.00642627	0.1385	0.6976	0.00863912	0.0499	0.6456	0.00826668	0.0709	0.4629	0.00795763	0.0405	0.6483	0.0110059	0.0657	0.5886	0.000838048	0.073	1.1216	0.00299402	0.0834	0.6295	0.123231	0.0202	0.5339	0	0.0612	0.669	0.00972808	0.123	0.6712	0	0.2369	0.271	0.302405
0.0825	0.677	0.00392159	0.0258	0.3061	0.0131908	0	0.3597	0.00452492	0.1616	0.385	0.00550525	0.0593	0.6327	0.00627256	0.0251	0.5492	0.00992579	0.0653	0.5598	0.00795763	0.037	0.608	0.00942675	0.0416	0.4186	0.000838048	0.0502	0.6904	0.00299402	0.0724	0.5894	0.196322	0.01	0.3621	0	0.0379	0.5415	0.0110379	0.0843	0.689	0.00168919	0.1689	0.3232	0.65019
0.0951	0.9513	0.219254	0.062	0.6459	0.159724	0.0123	0.2798	0.24313	0.1297	0.3683	0.259422	0.079	0.9325	0.191396	0.033	0.5833	0.190382	0.0997	0.7021	0.226488	0.0677	0.684	0.165543	0.1111	0.4941	0.206324	0.1355	0.655	0.328159	0.1025	0.595	0.199074	0.0673	1.1092	0.20539	0.1073	0.6198	0.170788	0.1439	0.7309	0.27617	0.3741	0.4102	0.241475
0.0989	0.8586	0.132113	0.1052	0.9301	0.097809	0	0.6476	0.0961934	0.135	0.3378	0.137064	0.0367	0.9426	0.189248	0.0365	0.7865	0.12866	0.0878	0.5871	0.156687	0.0598	0.8894	0.132866	0.1249	0.5886	0.15294	0.1672	1.2227	0.170328	0.0838	0.7754	0.274329	0.0302	0.8363	0.130346	0.0935	0.5498	0.17075	0.139	0.6619	0.159121	0	0	0.211298
0.0474	0.6478	0.186819	0.017	0.6793	0.136369	0.0061	0.2302	0.101292	0.1224	0.3075	0.183573	0.0457	0.9226	0.185338	0.033	0.5705	0.150412	0.0712	0.844	0.17127	0.0501	0.629	0.161243	0.0836	0.5179	0.196087	0.0827	1.1887	0.236931	0.0579	0.637	0.180958	0.0487	0.9456	0.184994	0.0756	0.5162	0.197379	0.0763	0.5951	0.215713	0.2931	0.4961	0.349377
0.0474	0.6478	0.238679	0.0257	0.536	0.193682	0.0062	0.2533	0.177533	0.1224	0.3075	0.255696	0.0457	0.8667	0.24107	0.033	0.5549	0.269834	0.0712	0.844	0.388858	0.0501	0.6141	0.24083	0.0836	0.5179	0.258476	0.0827	1.1887	0.274543	0.0605	0.6328	0.138337	0.0487	0.9456	0.247995	0.0756	0.5108	0.252741	0.0763	0.5951	0.27147	0.2873	0.5344	0.270639
0.1122	0.7826	0.212327	0.0711	0.4598	0.201683	0.0615	1.0549	0.11172	0.1925	0.4893	0.221946	0.0505	1.0338	0.241343	0.0644	0.7116	0.170907	0.1107	0.724	0.176463	0.0667	0.7583	0.190833	0.1149	0.5814	0.181016	0.1828	0.9052	0.245099	0.0824	0.6789	0.181887	0.0353	0.7572	0.185546	0.0992	0.6229	0.201462	0.1609	0.8064	0.233611	0.1787	0.2316	0.349377
0.0474	0.6345	0.154183	0.017	0.5445	0.152346	0.0061	0.2302	0.1123	0.121	0.2951	0.17309	0.0457	0.8997	0.201052	0.0307	0.5273	0.152433	0.0693	0.8282	0.171378	0.049	0.6194	0.132838	0.0848	0.5179	0.171591	0.0827	1.1887	0.236931	0.0569	0.6638	0.165889	0.0487	0.9456	0.174577	0.0767	0.5146	0.17595	0.0763	0.5951	0.18478	0.2961	0.495	0.207005
0.0375	0.4247	0.11067	0.0344	0.3646	0.0980398	0.0123	0.4265	0.0961934	0.1128	0.2519	0.139316	0.0679	0.7971	0.182115	0.0329	0.7532	0.144416	0.0973	0.5684	0.179499	0.0565	0.6117	0.155596	0.112	0.5714	0.175674	0.1552	0.5463	0.212619	0.0567	0.5978	0.016387	0.0251	0.828	0.135317	0.0762	0.4967	0.155538	0.0881	0.6878	0.178278	0	0	0.211298
0.1032	0.9302	0.228328	0.0616	0.5945	0.18444	0.0061	0.2551	0.0807826	0.1215	0.3533	0.192911	0.1088	0.8899	0.245654	0.0308	0.5539	0.160554	0.0997	0.7155	0.200045	0.07	0.6678	0.182982	0.1093	0.5024	0.207033	0.1356	0.5939	0.261813	0.1001	0.6418	0.161559	0.0619	0.824	0.164373	0.1065	0.5721	0.209841	0.1386	0.662	0.222128	0.8014	1.1226	0.320805
0.0951	0.9513	0.203768	0.062	0.6459	0.210985	0.0123	0.2798	0.101429	0.1624	0.3266	0.189532	0.1559	0.9273	0.195303	0.0545	0.5938	0.166931	0.0997	0.7021	0.187998	0.0677	0.684	0.157504	0.1111	0.4941	0.228587	0.1355	0.655	0.224553	0.1025	0.595	0.180958	0.0673	1.1092	0.149522	0.1083	0.6189	0.188137	0.1439	0.7309	0.249977	0.3741	0.4102	0.204576
0.1033	0.6572	0.154205	0.0344	0.477	0.152019	0.0061	0.3937	0.10672	0.1458	0.3477	0.168577	0.0666	1.0047	0.206365	0.0307	0.6555	0.154444	0.1005	0.6528	0.174762	0.063	0.618	0.134695	0.1008	0.5529	0.175878	0.0866	1.1179	0.241003	0.0983	0.4821	0.201038	0.0459	0.874	0.174577	0.0916	0.6294	0.173484	0.1248	0.8064	0.180404	0.3542	0.4646	0.349377
0.075	1.0439	0.155798	0.1169	1.1786	0.152346	0.0123	0.685	0.1123	0.1619	0.5003	0.168551	0.0813	0.9757	0.202221	0.0422	0.8149	0.152433	0.0892	0.9662	0.174762	0.0491	0.9617	0.132838	0.1474	0.6483	0.175878	0.1698	1.0429	0.241003	0.1199	0.7187	0.0149487	0.0673	0.9276	0.174577	0.0961	1.0332	0.176783	0.1731	0.8975	0.180404	0.3741	0.4102	0.6785
0.0761	0.9044	0.203718	0.044	0.4408	0.168687	0.0186	0.3906	0.212162	0.1428	0.4653	0.270307	0.0629	0.6614	0.22153	0.0285	0.6516	0.213356	0.0709	0.5157	0.215714	0.0427	0.7078	0.172982	0.0675	0.5999	0.227341	0.073	1.1817	0.301166	0.0844	0.6096	0.0142287	0.0202	0.5339	0.174186	0.0598	0.6733	0.194595	0.123	0.6889	0.278682	0.2317	0.2574	0.270639
0.0761	0.8683	0.154183	0.0531	0.3882	0.152019	0.0187	0.418	0.106924	0.1428	0.4653	0.166257	0.0624	0.6655	0.202057	0.0285	0.6694	0.148409	0.0709	0.5157	0.17807	0.0427	0.7078	0.134721	0.0675	0.5999	0.17693	0.073	1.1817	0.241003	0.0854	0.6101	0.197284	0.0202	0.5339	0.174577	0.0602	0.6834	0.171853	0.123	0.7069	0.180404	0.2369	0.271	0.250571
0.1043	0.7508	0.24047	0.0817	0.6063	0.135844	0.0751	1.0412	0.0708256	0.1972	0.5931	0.171946	0.0869	1.1414	0.222195	0.0763	0.8079	0.166779	0.1153	0.9375	0.184633	0.0492	0.7835	0.159457	0.1398	0.7897	0.177982	0.2155	1.2648	0.240915	0.1177	0.5991	0.264216	0.0617	1.0078	0.139829	0.0995	0.6858	0.188202	0.1911	0.9573	0.208995	0.3465	0.3322	0.520729
0.0761	0.9044	0.146591	0.0439	0.3434	0.112642	0.0186	0.3906	0.0908839	0.1428	0.4653	0.154939	0.0624	0.6493	0.175482	0.0263	0.6208	0.105887	0.069	0.5164	0.159647	0.0427	0.6429	0.167405	0.0687	0.592	0.15088	0.073	1.1817	0.181654	0.0824	0.6286	0.191666	0.0202	0.5339	0.0932508	0.063	0.6624	0.183348	0.123	0.6889	0.193732	0.2344	0.2442	0.591186
0.0972	0.964	0.292482	0.081	0.7045	0.192794	0.0123	0.3339	0.171442	0.1496	0.3777	0.266341	0.1183	0.9577	0.293472	0.0477	0.7808	0.246739	0.086	0.8323	0.406803	0.0664	0.7445	0.236501	0.1261	0.6232	0.278813	0.1602	0.8272	0.305219	0.1092	0.5473	0.157903	0.0513	0.816	0.253645	0.0972	0.7676	0.284099	0.1332	0.7341	0.268916	0.3741	0.4102	0.567414
0.053	0.2311	0.15103	0	0.0959	0.106551	0.0062	0.0181	0.0659711	0.0112	0.0425	0.146444	0.0531	0.141	0.157725	0.0065	0.0776	0.131061	0.0087	0.0881	0.121502	0.0021	0.0741	0.163341	0.0154	0.0874	0.142699	0.0077	0.1636	0.15965	0.0121	0.1379	0.198982	0.005	0.0846	0.0802609	0.0256	0.2422	0.155672	0.0075	0.1145	0.169628	0.8489	1.0412	0.591186
0	0	0.202345	0	0	0.105109	0	0	0.091012	0.0326	0.0505	0.187314	0.0845	0.2915	0.193499	0.0606	0.2117	0.131298	0	0	0.145315	0	0	0.146172	0	0	0.14779	0	0	0.205374	0	0	0.194399	0	0	0.10691	0.0008	0	0.163901	0	0	0.195811	0	0	0.526964
0.0735	0.8267	0.229874	0.0623	0.2508	0.143767	0.0186	0.5589	0.0610205	0.1309	0.3816	0.165079	0.0435	0.6748	0.224462	0.0196	0.5855	0.122876	0.0317	0.6441	0.205129	0.049	0.714	0.174958	0.0704	0.4784	0.168308	0.0476	1.1086	0.181579	0.0376	0.5202	0.160693	0.0201	0.4172	0.174111	0.0472	0.6935	0.189597	0.073	0.8477	0.219956	0.17	0.3007	0.520729
0.0904	0.7763	0.0913131	0.1058	1.1225	0.0200027	0.0061	0.4572	0.00906528	0.1304	0.4306	0.0185343	0.038	0.928	0.0686242	0.0319	0.8094	0.0217026	0.0614	0.9051	0.0269165	0.0317	0.8822	0.0189889	0.1134	0.6434	0.0351601	0.1195	1.1219	0.0398468	0.0716	0.8496	0.153557	0.0539	0.8956	0.0243063	0.0729	0.8199	0.0716236	0.1217	0.8843	0.0416265	0.2931	0.4961	0.540118
0.0904	0.7923	0.246301	0.1158	0.9998	0.24553	0.0062	0.4535	0.122686	0.1304	0.4306	0.211228	0.038	0.8506	0.237258	0.0319	0.8313	0.167137	0.0614	0.9051	0.215677	0.0317	0.8822	0.18308	0.1134	0.6434	0.23757	0.1195	1.1219	0.283227	0.0737	0.8412	0.191666	0.0539	0.8956	0.189418	0.0724	0.7998	0.246007	0.1217	0.8843	0.249866	0.2873	0.5344	0.520729
0.0583	0.588	0.202401	0.0399	0.3474	0.105235	0.0637	0.7887	0.0858268	0.1466	0.4092	0.188516	0.02	0.6787	0.194617	0.0401	0.7297	0.131214	0.0301	0.6904	0.153341	0.0188	0.4319	0.157693	0.0674	0.5724	0.150905	0.1191	1.0574	0.209254	0.0266	0.565	0.185738	0.0099	0.4343	0.10691	0.0439	0.5829	0.163874	0.0535	0.6261	0.198058	0.1787	0.2316	0.591186
0.0904	0.7763	0.200605	0.1055	1.1491	0.105109	0.0061	0.4248	0.091012	0.1318	0.4233	0.188475	0.038	0.8939	0.193499	0.0297	0.7724	0.133147	0.0632	0.9067	0.153341	0.0318	0.8385	0.155789	0.1147	0.6434	0.150905	0.1195	1.1219	0.209254	0.0722	0.8897	0.158881	0.0539	0.8956	0.10691	0.0737	0.8524	0.165544	0.1217	0.8843	0.200316	0.2961	0.495	0.836137
0.1016	0.7045	0.224961	0.1257	0.5824	0.159724	0.0123	0.4591	0.218446	0.1451	0.3787	0.25388	0.0707	0.8386	0.260889	0.0467	0.8483	0.196664	0.0727	0.8536	0.238856	0.0419	0.7183	0.16923	0.1505	0.6834	0.243304	0.1137	0.7166	0.343107	0.0814	0.6752	0.159765	0.0251	0.883	0.179162	0.0732	0.7701	0.209007	0.1313	1.0034	0.286021	0	0	0.567414
0.1117	1.0239	0.202345	0.1162	1.0973	0.0901958	0.0061	0.6445	0.0858838	0.157	0.4628	0.186115	0.1132	0.9597	0.193462	0.0399	0.887	0.125286	0.0834	0.9251	0.151778	0.0491	0.895	0.148107	0.1489	0.6887	0.15088	0.1699	0.8568	0.209254	0.1129	0.7749	0.180845	0.0618	0.8785	0.10691	0.1064	1.0647	0.163901	0.1747	0.7991	0.198058	0.8014	1.1226	0.549863
0.075	1.0439	0.249679	0.1169	1.1786	0.18444	0.0123	0.685	0.0807763	0.1965	0.457	0.188204	0.1564	0.9664	0.265539	0.0624	0.8444	0.158509	0.0892	0.9662	0.198215	0.0491	0.9617	0.178958	0.1474	0.6483	0.201573	0.1698	1.0429	0.240814	0.1199	0.7187	0.163364	0.0673	0.9276	0.144827	0.0971	1.0312	0.200607	0.1731	0.8975	0.222147	0.3741	0.4102	0.581044
0.1073	0.7105	0.233503	0.1257	1.0103	0.143656	0.0061	0.4572	0.0808076	0.1623	0.4208	0.203676	0.0694	1.1016	0.256952	0.0297	0.9033	0.177283	0.0806	0.9913	0.191548	0.0326	0.748	0.157504	0.1395	0.5685	0.177878	0.1296	1.2081	0.245019	0.1104	0.6741	0.307542	0.0565	0.828	0.14462	0.0881	0.8624	0.191431	0.1587	0.8678	0.218289	0.3542	0.4646	0.157774
0	0.0113	0.18396	0.0085	0.1001	0.120335	0	0.0366	0.101134	0.0012	0	0.184817	0	0.0519	0.204178	0	0.0074	0.115615	0	0	0.164603	0	0.0063	0.167405	0	0	0.145768	0	0	0.185926	0.0019	0.0149	0.039844	0	0	0.116176	0	0.0136	0.165634	0	0.007	0.213753	0.0077	0.0285	0.314072
0.1176	0.72	0.273532	0.0715	0.794	0.201415	0.0616	1.0171	0.160241	0.2045	0.5987	0.300976	0.0452	1.1757	0.32006	0.0644	0.9542	0.25138	0.0883	0.9952	0.402282	0.034	0.8287	0.234405	0.1059	0.7256	0.27165	0.1724	1.29	0.314243	0.0702	0.8876	0.190788	0.0458	1.1373	0.253574	0.0761	0.594	0.282207	0.1442	1.2345	0.276294	0.2645	0.3375	0.175434
0	0.0113	0.198659	0	0.066	0.0834704	0	0.0182	0.0759055	0.006	0.0084	0.172218	0	0.0377	0.192757	0.0022	0.0381	0.128938	0.0017	0.0285	0.12	0	0.0455	0.163437	0.0011	0	0.139532	0	0.0126	0.174253	0.0047	0.0487	0.211072	0	0	0.0935366	0.0026	0.036	0.149458	0	0	0.186922	0.0019	0.0382	0.314072
0.0529	0.6439	0.202825	0.0526	0.6621	0.112743	0.0186	0.4572	0.101292	0.1349	0.3159	0.217329	0.0824	0.8549	0.219567	0.0378	0.8839	0.133147	0.0654	0.7681	0.146991	0.0366	0.5609	0.150048	0.098	0.5711	0.151874	0.1359	0.7963	0.213	0.0509	0.6721	0.134011	0.0487	0.8361	0.111482	0.0702	0.6579	0.167287	0.0839	0.6744	0.209344	0.2931	0.4961	0.155646
0.0891	0.773	0.224692	0.0437	0.3987	0.151641	0.0123	0.3624	0.0708803	0.1402	0.418	0.195266	0.096	0.6708	0.262241	0.0307	0.6367	0.132647	0.0652	0.5374	0.203389	0.0449	0.6758	0.174958	0.0634	0.6171	0.169355	0.0731	1.061	0.189145	0.0814	0.6762	0.186443	0.0151	0.536	0.204905	0.0634	0.6185	0.196268	0.1157	0.6379	0.233695	0.8554	1.1151	0.157774
0.0761	0.9044	0	0.044	0.4408	0	0.0186	0.3906	0	0.1767	0.422	0.034612	0.1392	0.6933	0.0772862	0.0499	0.6814	0.00992579	0.0709	0.5157	0	0.0427	0.7078	0	0.0675	0.5999	0.00420028	0.073	1.1817	0	0.0844	0.6096	0.196252	0.0202	0.5339	0	0.0607	0.6723	0	0.123	0.6889	0	0.2317	0.2574	0.29646
0.0825	0.6908	0.214265	0.0171	0.3549	0.254876	0	0.3063	0.133463	0.1647	0.3643	0.249867	0.0593	0.6727	0.267274	0.0251	0.5492	0.168966	0.0653	0.5708	0.224471	0.0349	0.665	0.189348	0.0411	0.4214	0.236384	0.0502	0.723	0.301335	0.0739	0.5931	0.039844	0.01	0.3621	0.200042	0.0379	0.5359	0.233455	0.0843	0.7251	0.266514	0.169	0.3087	0.151664
0.1176	0.7054	0.204508	0.0809	0.5672	0.112927	0.0617	0.8682	0.0960122	0.2045	0.5987	0.221102	0.0452	1.0293	0.219675	0.0644	0.9805	0.13711	0.0883	0.9952	0.155031	0.034	0.8287	0.159662	0.1059	0.7256	0.155006	0.1724	1.29	0.21693	0.0722	0.8982	0.224254	0.0458	1.1373	0.111482	0.0756	0.6031	0.167255	0.1442	1.2345	0.211648	0.2617	0.3682	0.314072
0	0.017	0.201064	0.0085	0.0323	0.112743	0	0.0181	0.101292	0.0048	0.0084	0.221052	0	0.0272	0.217511	0.0022	0.046	0.139058	0.0017	0.0285	0.155031	0	0.0388	0.159726	0.0011	0	0.155006	0	0.0126	0.21693	0.0047	0.0456	0.186399	0	0	0.111482	0.0026	0.0416	0.168945	0	0.007	0.213963	0.0097	0.0285	0.649089
0.0529	0.6573	0.212549	0.0617	0.5898	0.167789	0.0186	0.487	0.230682	0.1349	0.3159	0.285038	0.0824	0.824	0.287223	0.0378	0.8601	0.200883	0.0654	0.7681	0.246297	0.0366	0.5476	0.173222	0.098	0.5711	0.244501	0.1359	0.7963	0.356727	0.0534	0.6618	0.187317	0.0487	0.8361	0.199777	0.0702	0.6844	0.201396	0.0839	0.6744	0.281156	0.2873	0.5344	0.175434
0.0891	0.7575	0.204592	0.0528	0.3479	0.0976586	0.0124	0.3891	0.0960836	0.1402	0.418	0.221004	0.0957	0.6646	0.217358	0.0307	0.6542	0.131135	0.0652	0.5374	0.153474	0.0449	0.6603	0.151998	0.0634	0.6171	0.154981	0.0731	1.061	0.21693	0.082	0.6792	0.213829	0.0151	0.536	0.111482	0.0634	0.6311	0.16805	0.1157	0.6548	0.211648	0.8734	1.1189	0.213506
0.0761	0.8683	0.228328	0.0531	0.3882	0.18444	0.0187	0.418	0.0807826	0.1767	0.422	0.221839	0.1385	0.689	0.302621	0.0499	0.6999	0.16674	0.0709	0.5157	0.200045	0.0427	0.7078	0.182982	0.0675	0.5999	0.202627	0.073	1.1817	0.261813	0.0854	0.6101	0.185571	0.0202	0.5339	0.164373	0.0612	0.6824	0.209841	0.123	0.7069	0.222128	0.2369	0.271	0.22395
0.0825	0.677	0.0913131	0.0258	0.3061	0.0200027	0	0.3597	0.00906528	0.1662	0.3643	0.0462244	0.0593	0.6405	0.121892	0.0251	0.5647	0.0302332	0.0653	0.5708	0.0269165	0.0349	0.665	0.0189889	0.0411	0.4214	0.0307787	0.0502	0.723	0.0398468	0.0746	0.5828	0.205449	0.01	0.3621	0.0243063	0.0379	0.5471	0.0716236	0.0843	0.7068	0.0416265	0.1689	0.3232	0.553233
0.1176	0.72	0.208891	0.0713	0.6459	0.105067	0.0616	1.0171	0.0909289	0.1983	0.5895	0.184849	0.0452	1.0703	0.194392	0.0619	0.9612	0.140457	0.0902	0.9763	0.198587	0.034	0.8255	0.15169	0.1072	0.7256	0.166432	0.1749	1.2562	0.241413	0.0702	0.8948	0.305427	0.0458	1.1373	0.154473	0.0772	0.6104	0.172532	0.1442	1.2345	0.20468	0.2674	0.3516	0.165499
0.1189	0.5904	0.138413	0.1098	0.3961	0.0755962	0.0704	0.9	0.060979	0.2168	0.5716	0.15385	0.0858	0.9834	0.175759	0.0762	1.0443	0.113529	0.1031	0.8549	0.161419	0.0541	0.7505	0.132797	0.1399	0.7039	0.123742	0.1897	0.9414	0.194542	0.0794	0.671	0.126465	0.0302	1.0862	0.0667183	0.0871	0.7204	0.154237	0.1636	0.9682	0.173995	0.1787	0.2316	0.334117
0.1066	0.8467	0.298274	0.0812	0.5587	0.209819	0.0683	0.9785	0.224142	0.1921	0.605	0.28448	0.1157	1.1799	0.257548	0.0739	0.8784	0.242218	0.1092	0.9167	0.420623	0.0492	0.748	0.221795	0.1355	0.7993	0.271527	0.2157	1.0763	0.318856	0.1101	0.7272	0.186361	0.0563	0.8447	0.270723	0.1074	0.6877	0.28043	0.192	1.0349	0.281109	0.8508	1.0339	0.183454
0.1043	0.7508	0.0988368	0.0817	0.6063	0.0684015	0.0751	1.0412	0.0562585	0.2344	0.5559	0.146017	0.1607	1.2042	0.0939659	0.0992	0.8222	0.0580331	0.1153	0.9375	0.0989084	0.0492	0.7835	0.0685654	0.1398	0.7897	0.0803998	0.2155	1.2648	0.0753308	0.1177	0.5991	0.193565	0.0617	1.0078	0.0327125	0.1005	0.6848	0.0816268	0.1911	0.9573	0.104965	0.3465	0.3322	0.334117
0.1022	0.885	0.185351	0.0903	0.4501	0.0828825	0.0616	0.751	0.0757824	0.2227	0.5793	0.203651	0.0774	1.127	0.161581	0.0632	0.8043	0.115424	0.1093	1.1284	0.158299	0.0436	0.6398	0.140616	0.1353	0.6696	0.114102	0.1698	0.9178	0.157073	0.107	0.7635	0.0748648	0.051	0.7959	0.0754351	0.0956	0.6872	0.130773	0.171	1.0571	0.181015	0.3382	0.3725	0.16338
0.0529	0.6439	0.200299	0.0524	0.6735	0.112862	0.0186	0.4572	0.0859783	0.132	0.3159	0.181187	0.0824	0.8139	0.202962	0.0355	0.8429	0.130671	0.0663	0.7928	0.199928	0.0366	0.5592	0.161265	0.0993	0.5711	0.17892	0.1359	0.7963	0.204662	0.0489	0.7232	0.165795	0.0487	0.8361	0.169204	0.0745	0.6221	0.18463	0.0839	0.6744	0.224609	0.2961	0.495	0.165499
0.0891	0.773	0.195266	0.0436	0.3041	0.105235	0.0123	0.3624	0.122301	0.1402	0.4034	0.176624	0.0957	0.6646	0.150026	0.0285	0.5899	0.117443	0.0633	0.5382	0.140487	0.0449	0.5993	0.163493	0.0646	0.6091	0.146716	0.0731	1.061	0.190279	0.0778	0.693	0.171089	0.0151	0.536	0.0889494	0.0657	0.6084	0.158238	0.1157	0.6379	0.191418	0.862	1.1506	0.301485
0.0761	0.9044	0.210651	0.0439	0.3434	0.254876	0.0186	0.3906	0.0959796	0.1767	0.422	0.211655	0.1385	0.6805	0.210861	0.0475	0.6494	0.15672	0.069	0.5164	0.217346	0.0427	0.6429	0.15165	0.0687	0.592	0.224176	0.073	1.1817	0.279282	0.0824	0.6286	0.126465	0.0202	0.5339	0.179758	0.0639	0.6614	0.210961	0.123	0.6889	0.245226	0.2344	0.2442	0.159364
0.0825	0.6908	0.187007	0.0171	0.2635	0.0830011	0	0.3339	0.065875	0.1647	0.3576	0.198854	0.0593	0.6645	0.166473	0.0229	0.5217	0.115371	0.0643	0.5897	0.159872	0.0349	0.6945	0.146349	0.0422	0.4214	0.113106	0.0502	0.7571	0.160685	0.0693	0.6282	0.212134	0.01	0.3621	0.0754351	0.0401	0.5325	0.130013	0.0843	0.7251	0.185257	0.1715	0.2945	0.334117
0.1083	1.1058	0.185351	0.0806	0.7292	0.0828825	0.0186	0.3075	0.0757824	0.1455	0.3762	0.200039	0.1499	0.9245	0.160646	0.0454	0.8056	0.117272	0.088	0.7983	0.159872	0.0687	0.6941	0.146285	0.1187	0.6437	0.113106	0.1627	0.6362	0.160685	0.1067	0.6616	0.167548	0.046	0.6882	0.0754351	0.0964	0.6904	0.131553	0.1311	0.7338	0.183035	0.8014	1.1226	0.62972
0.0972	0.964	0.224737	0.081	0.7045	0.159724	0.0123	0.3339	0.188663	0.1846	0.3623	0.27763	0.1985	0.9496	0.220955	0.0696	0.7949	0.179482	0.086	0.8323	0.255365	0.0664	0.7445	0.149734	0.1261	0.6232	0.229596	0.1602	0.8272	0.28776	0.1092	0.5473	0.16666	0.0513	0.816	0.169838	0.0982	0.7663	0.197968	0.1332	0.7341	0.288505	0.3741	0.4102	0.183454
0.0975	0.7228	0.187049	0.0525	0.5945	0.0684015	0.0186	0.6883	0.0708073	0.1679	0.3489	0.197649	0.1047	1.1093	0.165458	0.0437	0.872	0.109599	0.0828	0.7904	0.161535	0.0484	0.8763	0.150176	0.1156	0.5623	0.114071	0.1429	0.6928	0.164576	0.0988	0.6073	0.217593	0.0513	0.8696	0.0754351	0.0908	0.7359	0.130773	0.1225	0.8474	0.185257	0.3542	0.4646	0.217546
0.053	0.2311	0.20373	0	0.0959	0.143888	0.0062	0.0181	0.138386	0.0359	0.0793	0.201326	0.1126	0.5049	0.242651	0.0272	0.0908	0.16467	0.0087	0.0881	0.194934	0.0021	0.0741	0.178865	0.0154	0.0874	0.18536	0.0077	0.1636	0.232782	0.0121	0.1379	0.168496	0.005	0.0846	0.169449	0.0265	0.2419	0.19979	0.0075	0.1145	0.233748	0.8489	1.0412	0.247899
0.0378	0.6966	0.149448	0.0619	0.2145	0.0976586	0.0123	0.5244	0.11172	0.1393	0.3687	0.180132	0.0745	0.7276	0.176425	0.0174	0.5876	0.115615	0.0335	0.6176	0.138753	0.0512	0.6812	0.161517	0.0668	0.5176	0.147922	0.0477	0.9487	0.179033	0.0352	0.5758	0.192658	0.015	0.3142	0.0668072	0.0546	0.649	0.159792	0.0647	0.7195	0.169737	0.8804	1.1475	0.584169
0.0735	0.8267	0.195266	0.0623	0.2508	0.105235	0.0186	0.5589	0.122301	0.1714	0.3318	0.204868	0.1189	0.7162	0.209519	0.0407	0.6126	0.121253	0.0317	0.6441	0.140487	0.049	0.714	0.163493	0.0704	0.4784	0.145724	0.0476	1.1086	0.190279	0.0376	0.5202	0.132455	0.0201	0.4172	0.0889494	0.0482	0.6925	0.158238	0.073	0.8477	0.191418	0.17	0.3007	0.0781703

## Sheet: Table S9
Table S9 Start and stop codon analyses of 15 core protein-coding genes in Sanghuang-related species
	cox1		nad4		atp6		atp9		nad6		rnl		rns		nad2		nad3		rps3		cox2		nad5		nad4l		cox3		cob		nad1		atp8
	start	stop	start	stop	start	stop	start	stop	start	stop	start	stop	start	stop	start	stop	start	stop	start	stop	start	stop	start	stop	start	stop	start	stop	start	stop	start	stop	start	stop
Fomitopsis palustris FFPRI-0507	ATG	TAA	ATG	TAA	ATG	TAA	ATG	TAA	ATG	TAA	ATG	TAA	ATG	TAA	ATG	TAA	ATG	TAA	ATG	TAA	ATG	TAA	ATG	TAA	ATG	TAA	ATG	TAA	ATG	TAG	ATG	TAA	ATG	TAA
Phellinus noxius FFPRI411160	GTG	TAA	ATG	TAA	ATG	TAA	ATG	TAG	ATG	TAA	ATG	TAA	ATG	TAA	ATG	TAA	ATG	TAA	ATG	TAA	ATG	TAG	ATG	TAA	ATG	TAA	ATG	TAA	ATG	TAA	ATG	TAG	ATG	TAA
Inonotus obliquus NBRC113408	ATG	TAA	ATG	TAA	ATG	TAA	ATG	TAA	ATG	TAA	ATG	TAA	ATG	TAA	ATG	TAA	TTG	TAA	ATG	TAA	ATG	TAA	ATG	TAA	ATG	TAA	ATG	TAA	ATG	TAA	ATG	TAA	ATG	TAA
Sanghuangporus sanghuang KACC54185	ATG	TAA	ATG	TAA	ATG	TAA	ATG	TAA	ATG	TAA	ATG	TAA	ATG	TAA	ATG	TAA	ATG	TAA	AAG	TAA	ATG	TAA	ATG	TAG	ATG	TAA	ATG	TAA	ATG	TAA	ATG	TAA	ATG	TAA
Porodaedalea pini BCRC 35384	ATG	TAA	ATG	TAA	ATG	TAA	ATG	TAA	ATG	TAA	ATG	TAA	ATG	TAA	ATG	TAA	TTG	TAA	ATG	TAA	TTG	TAA	ATG	TAA	ATG	TAA	ATG	TAA	ATG	TAA	ATG	TAA	ATG	TAA
Fomitiporia mediterranea MF3-22	ATG	TAA	ATG	TAA	ATG	TAA	ATG	TAA	ATG	TAA	ATG	TAA	ATG	TAA	ATG	TAA	ATG	TAA	ATG	TAA	ATG	TAA	ATG	TAA	ATG	TAA	ATG	TAG	ATG	TAA	ATG	TAA	ATG	TAA
Phellinus lamaoensis FFPRI411162	ATG	TAA	ATG	TAA	ATG	TAA	ATG	TAA	ATG	TAA	ATG	TAA	ATG	TAA	ATG	TAA	ATG	TAA	ATG	TAA	ATG	TAG	ATG	TAA	ATG	TAA	ATG	TAA	ATG	TAA	ATG	TAA	ATG	TAA
Coniferiporia sulphurascens FPI33613(A)Sp	ATG	TAA	ATG	TAA	ATG	TAA	ATG	TAA	ATG	TAA	ATG	TAA	ATG	TAA	ATG	TAA	ATG	TAA	ATG	TAA	TTG	TAA	ATG	TAA	ATG	TAA	ATG	TAA	ATG	TAA	ATG	TAA	ATG	TAA
Sanghuangporus vaninii Zhehuang	ATG	TAA	ATG	TAA	ATG	TAA	ATG	TAA	ATG	TAA	ATG	TAA	ATG	TAA	ATG	TAA	ATG	TAA	ATG	TAA	ATG	TAA	TTG	TAA	ATG	TAA	ATG	TAA	ATG	TAA	GTG	TAA	ATG	TAA
Porodaedalea mongolica Dai20809	ATG	TAA	ATG	TAA	ATG	TAA	ATG	TAA	ATG	TAA	ATG	TAA	ATG	TAA	ATG	TAA	ATG	TAA	ATG	TAA	ATG	TAA	ATG	TAA	ATG	TAA	ATG	TAA	ATG	TAA	ATG	TAA	ATG	TAA
Inonotus hispidus NPCB001	ATG	TAA	ATG	TAG	ATG	TAA	ATG	TAA	ATG	TAA	ATG	TAA	ATG	TAA	ATG	TAA	TTG	TAA	ATG	TAA	ATG	TAA	ATG	TAA	ATG	TAA	ATG	TAA	ATG	TAA	ATG	TAA	ATG	TAA
Porodaedalea niemelaei PN71-100-IP13	ATG	TAA	ATG	TAA	ATG	TAA	ATG	TAA	ATG	TAA	ATG	TAA	ATG	TAA	ATG	TAA	ATG	TAA	ATG	TAA	ATG	TAA	ATG	TAA	ATG	TAA	ATG	TAA	ATG	TAA	ATG	TAA	ATG	TAA
Phellinus ferrugineofuscus SpK3Phefer14	ATG	TAA	ATG	TAA	ATG	TAA	ATG	TAA	ATG	TAA	ATG	TAA	ATG	TAA	ATG	TAA	ATG	TAA	ATG	TAA	ATG	TAA	ATG	TAA	ATG	TAA	ATG	TAA	ATG	TAA	ATG	TAA	ATG	TAA
Porodaedalea chrysoloma FP-135951	ATG	TAA	ATG	TAA	ATG	TAA	ATG	TAA	ATG	TAA	ATG	TAA	ATG	TAA	ATG	TAA	ATG	TAA	ATG	TAA	ATG	TAA	ATG	TAA	ATG	TAA	ATG	TAA	ATG	TAA	ATG	TAA	ATG	TAA
Phellinus viticola PhevitSig-Sm15	ATG	TAA	ATG	TAA	ATG	TAA	ATG	TAA	ATG	TAG	ATG	TAA	ATG	TAA	ATG	TAA	ATG	TAA	ATG	TAA	ATG	TAA	ATG	TAA	ATG	TAA	ATG	TAA	ATG	TAA	ATG	TAA	ATG	TAA
Phellinus gilvus S12	ATG	TAA	ATG	TAA	ATG	TAA	ATG	TAA	ATG	TAA	ATG	TAA	ATG	TAA	ATG	TAA	ATG	TAA	ATG	TAA	ATG	TAA	ATG	TAA	ATG	TAA	ATG	TAA	ATG	TAA	ATG	TAA	ATG	TAA

[truncated: 4 more sheets: Table S10, Table S11, Table S12, Table S13]
